# Supplementary material for: Proteomic Analysis on Sequential Samples of Cystic Fluid Obtained from Human Brain Tumors
Source: Cancers (Basel). 2023 Aug 11;15(16):4070. doi: 10.3390/cancers15164070 (PMC10452907; doi:10.3390/cancers15164070)
Supplement: Supplementary file 1 [file cancers-15-04070-s001.zip]

Archive with 5 entries (5 files):
- Figure S1.jpeg
- Table S1_190423.xlsx
- Table S2_190423.xlsx
- Table S3_190423.xlsx
- Table S4_190423.xlsx
