# Supplementary material for: Proteomic Analysis on Sequential Samples of Cystic Fluid Obtained from Human Brain Tumors
Source: Cancers (Basel). 2023 Aug 11;15(16):4070. doi: 10.3390/cancers15164070 (PMC10452907; doi:10.3390/cancers15164070)
Supplement: Supplementary file 1 [file cancers-15-04070-s001.zip › Table S1_190423.xlsx]

## Sheet: Sheet1
Accession	GN	Description	MW [kDa]	calc. pI	MEAN_SM_1	MEAN_SM_2	MEAN_SM_3	MEAN_CS_1	MEAN_CS_2	MEAN_CG_1	MEAN_CG_2	# SM	# CS	# CG	CSF_SER_PR		LEGEND
A0A075B6H7	IGKV3-7	Probable non-functional immunoglobulin kappa variable 3-7	12.8	5.25	0	2.20103	3.15443	0.395366	0.765052	0	0	2	2	0	CSF		Accession	Uniprot accession number
A0A075B6K0	IGLV3-16	Immunoglobulin lambda variable 3-16	12.5	4.65	0	2.2219	0.751366	0	0	0	0	2	0	0	S		GN	Gene name
A0A075B6N3	TRBV24-1	T cell receptor beta variable 24-1	12.9	7.84	0	0	0.751366	0	0	0	0	1	0	0	NS+NCSF		Description	Protein description
A0A075B6Z2	TRAJ56	T cell receptor alpha joining 56 (Fragment)	2.2	10.29	0	2.2219	6.15989	0	0	0	0	2	0	0	NS+NCSF		MW [kDa]	Molecular weight in kilodalton
A0A075B749	PDE4DIP	Myomegalin	280.3	5.55	0	0	0	0.395366	0	0	0	0	1	0	S		calc. pI	Calculated isoelectric point
A0A075B7B8	IGHV3OR16-12	Immunoglobulin heavy variable 3/OR16-12 (non-functional) (Fragment)	12.9	6.51	0	2.2219	2.32858	0	0.384704	0	0.76573	2	1	1	S+CSF		MEAN_SM_1	Results of the 1° sample of cystic fluid of secretory meningioma
A0A075B7D0	IGHV1OR15-1	Immunoglobulin heavy variable 1/OR15-1 (non-functional) (Fragment)	13	9.13	1.70441	2.94862	3.15443	0	0	0	0.382865	3	0	1	S+CSF		MEAN_SM_2	Results of the 2° sample of cystic fluid of secretory meningioma
A0A087WSZ9	TRAV30	T cell receptor alpha variable 30	12.6	8.46	0	0	0	0	0.384704	0	0	0	1	0	NS+NCSF		MEAN_SM_3	Results of the 3° sample of cystic fluid of secretory meningioma
A0A087WTE3	EPHB6	Ephrin type-B receptor 6	20.6	7.43	0	0	0	0	0	0	0.361093	0	0	1	S+CSF		MEAN_CS_1	Results of the 1° sample of cystic fluid of cystic schwannoma
A0A087WTQ6	SDK1	Protein sidekick-1	241.9	6.49	0	0.74759	0	0	0	0	0	1	0	0	NS+NCSF		MEAN_CS_2	Results of the 2° sample of cystic fluid of cystic schwannoma
A0A087WV75	NCAM1	Neural cell adhesion molecule 1	97.3	4.93	0	0	0	0.395366	0	0	0	0	1	0	S+CSF		MEAN_CG_1	Results of the 1° sample of cystic fluid of cystic glioma
A0A087WVF1	C18orf25	Uncharacterized protein C18orf25	29.6	5.15	0	0	0	0.395366	0	0	0	0	1	0	NS+NCSF		MEAN_CG_2	Results of the 2° sample of cystic fluid of cystic glioma
A0A087WVT8	KCP	Kielin/chordin-like protein	173.5	5.88	0	0	0	0	0.384704	0	0	0	1	0	NS+NCSF		# SM	Number of sample positive for secretory meningioma
A0A087WW87	IGKV2-40	Immunoglobulin kappa variable 2-40	13.3	4.61	3.48305	2.94862	3.98027	0.713039	1.14104	1.26948	1.80547	3	2	2	S+CSF		# CS	Number of sample positive for cystic schwannoma
A0A087WXF5	TTLL9	Tubulin--tyrine ligase-like protein 9	26.8	10.02	0	0	0	0	0.384704	0	0	0	1	0	NS+NCSF		# CG	Number of sample positive for cystic glioma
A0A087WXK8	FAM83D	Chromome 20 open reading frame 129	67.6	6.95	0	0	0	0.395366	0	0	0	0	1	0	NS+NCSF		CSF_SER_PR	S: protein present in serum from normal individuals
A0A087WY08	THSD7A	Thrombpondin type-1 domain-containing protein 7A	185.3	7.43	0	0	0	0	0.380348	0	0	0	1	0	S			CSF:protein present in normal cerebrospinal fluid
A0A087WYG1	ADAM10	Disintegrin and metalloproteinase domain-containing protein 10	6.4	11.62	0	0	0	0	0	0.423158	0	0	0	1	S+CSF			S+CSF: protein present in cerebrospinal fluid and serum from normal individuals
A0A087WZV0	PPIP5K2	Initol hexakisphphate and diphphoinitol-pentakisphphate kinase	144.3	7.99	0	0	0	0	0.384704	0	0	0	1	0	NS+NCSF			NS+NCSF: protein not presnt in normal cerebrospinal fluid or serum
A0A087X0H5	GHR	Growth hormone receptor	72.2	4.88	0	0	0	0	0	0.467412	0	0	0	1	S
A0A087X0I6	MARK1	Non-specific serine/threonine protein kinase	89	9.36	0	0	0	0	0.380348	0	0	0	1	0	NS+NCSF
A0A087X135	TTLL9	Tubulin--tyrine ligase-like protein 9	39.2	8.06	0	0.726722	0	0	0	0	0	1	0	0	NS+NCSF
A0A087X1N7	NEB	Nebulin	990.2	9.01	0	0	0.825847	0	0	0	0	1	0	0	S
A0A087X202	EIF2D	Eukaryotic translation initiation factor 2D (Fragment)	8.1	11.65	0	0	0	0	0	0	0.382865	0	0	1	NS+NCSF
A0A087X250	PCDH15	Protocadherin-15	217	5.05	0	0	0	0	0	0	0.382865	0	0	1	NS+NCSF
A0A087X295	WDR6	WD repeat-containing protein 6	124.9	6.92	0	0	0	0	0.769407	0	0	0	1	0	S+CSF
A0A087X2H1	HECTD1	HECT-type E3 ubiquitin transferase	289.5	5.43	0.852204	0	0	0	0	0	0	1	0	0	NS+NCSF
A0A096LNN2	CYP26A1	Cytochrome P450 26A1	27.8	11.82	0	0	0	0	0	0.423158	0	0	0	1	NS+NCSF
A0A096LPE2	SAA2-SAA4	SAA2-SAA4 readthrough	23.3	8.98	0	0	0	0.356519	0	0	0.382865	0	1	1	NS+NCSF
A0A0A0MRF6	AKAP9	A-kinase anchor protein 9	453.2	4.98	0	0	0	0	0.384704	0	0	0	1	0	NS+NCSF
A0A0A0MRJ7	F5	Coagulation factor V	252.1	6.05	0	0	0	0.395366	0	1.73689	0.382865	0	1	2	S+CSF
A0A0A0MRM2	NRAP	Nebulin-related-anchoring protein	197.1	9.2	0	0.726722	0	0	0	0	0	1	0	0	S
A0A0A0MRZ8	IGKV3D-11	Immunoglobulin kappa variable 3D-11	12.6	5.29	0.889319	2.94862	3.15443	0	0	0	0	3	0	0	CSF
A0A0A0MS08	IGHG1	Immunoglobulin heavy constant gamma 1 (Fragment)	43.9	6.96	118.424	82.5406	77.8858	146.935	136.577	54.9886	44.9768	3	2	2	S+CSF
A0A0A0MS09	IGHD	Immunoglobulin heavy constant delta (Fragment)	47.5	7.44	0	0	0	1.14725	2.30822	0	0.382865	0	2	1	S+CSF
A0A0A0MS15	IGHV3-49	Immunoglobulin heavy variable 3-49	13	8.62	0	0	1.50273	0	0	0	0	1	0	0	S+CSF
A0A0A0MS54	PRKACB	cAMP-dependent protein kinase	41.3	8.56	0	0	0	0	0	0	0.361093	0	0	1	NS+NCSF
A0A0A0MSY4	DOCK9	Dedicator of cytokinesis protein 9	240.2	7.62	0	0	0	0	0	0	0.382865	0	0	1	NS+NCSF
A0A0A0MTC1	RNF213	E3 ubiquitin-protein ligase RNF213	596.1	6.42	0	0	0	0	0	0	0.382865	0	0	1	S
A0A0A0MTH3	ILK	Integrin-linked protein kinase	54.6	7.97	0	0	0	0	1.14976	0	0	0	1	0	S
A0A0A0MTH9	BTAF1	TATA-binding protein-associated factor 172	206.8	6.52	0	0	0	0	0.384704	0	0	0	1	0	NS+NCSF
A0A0A0MTS7	TTN	Titin	3992.2	6.39	0	0	0	0	0.384704	0	0	0	1	0	S
A0A0A6YY92	ADSL	Adenyluccinate lyase	56.2	7.43	0	0	0	0	0	0	0.382865	0	0	1	S
A0A0A6YY98	TRPV5	Transient receptor potential cation channel subfamily V member 5	82.5	6.42	0	0	0	0.395366	0	0	0	0	1	0	NS+NCSF
A0A0B4J1U7	IGHV6-1	Immunoglobulin heavy variable 6-1	13.5	9.2	0	2.94862	3.15443	0	0	0	0	2	0	0	NS+NCSF
A0A0B4J1V0	IGHV3-15	Immunoglobulin heavy variable 3-15	12.9	8.62	0	2.94862	3.15443	0	0.384704	0	0.76573	2	1	1	CSF
A0A0B4J231	IGLL5	Immunoglobulin lambda-like polypeptide 5	23.1	8.84	18.2674	5.89725	6.30885	42.9032	19.8826	10.0867	7.01317	3	2	2	S+CSF
A0A0B4J238	TRAV1-2	T cell receptor alpha variable 1-2	11.9	5.29	0	0	0.751366	0	0	0	0	1	0	0	NS+NCSF
A0A0B4J2A6	NKG7	Natural killer cell group 7 sequence, isoform CRA_b	14.9	6.76	1.70441	0	0	0	0	0	0	1	0	0	NS+NCSF
A0A0B4J2B8	IGHV1OR15-9	Immunoglobulin heavy variable 1/OR15-9 (non-functional) (Fragment)	12.9	8.37	0	0	0	0	0.769407	0	0	0	1	0	NS+NCSF
A0A0B4J2D9	IGKV1D-13	Immunoglobulin kappa variable 1D-13	12.6	7.84	0	0	0	0	0.380348	0	0	0	1	0	CSF
A0A0C4DFW2	ING1	Inhibitor of growth protein	46.8	9.13	0	0.726722	0	0	0	0	0	1	0	0	NS+NCSF
A0A0C4DG39	SLC38A6	Probable sodium-coupled neutral amino acid transporter 6 (Fragment)	57.3	8.81	0	0	0	0	0	0	0.361093	0	0	1	NS+NCSF
A0A0C4DH00	LRRC41	Leucine-rich repeat-containing protein 41	67	8.69	0	0	0	0.395366	0	0	0	0	1	0	NS+NCSF
A0A0C4DH31	IGHV1-18	Immunoglobulin heavy variable 1-18	12.8	8.84	0	0	0	0	1.1454	0	0	0	1	0	CSF
A0A0C4DH34	IGHV4-28	Immunoglobulin heavy variable 4-28	13.1	9.29	0.889319	0	0	0	0	0	0	1	0	0	CSF
A0A0C4DH38	IGHV5-51	Immunoglobulin heavy variable 5-51	12.7	8.27	0	0	0	2.85215	2.28209	2.53895	1.08328	0	2	2	CSF
A0A0C4DH75	MPP2	MAGUK p55 subfamily member 2	66.8	6.61	0.889319	0	0	0	0	0	0	1	0	0	NS+NCSF
A0A0G2JN34	TRPM1	Transient receptor potential cation channel subfamily M member 1	186.4	7.14	0	0	0	0	0.384704	0	0	0	1	0	NS+NCSF
A0A0G2JNU3	BDP1	Transcription factor TFIIIB component B'' homolog	293.7	5.11	0	0	1.57721	0	0	0.423158	0	1	0	1	S
A0A0G2JPK4	SERPINA2	Putative alpha-1-antitrypsin-related protein	47.7	6.8	0	0	0	0.356519	0	0	0	0	1	0	NS+NCSF
A0A0J9YWD6	DEAF1	Deformed epidermal autoregulatory factor 1 homolog (Fragment)	17.7	7.11	0	0	0	0.395366	1.15411	0	0	0	2	0	NS+NCSF
A0A0J9YXN7	PLIN4	Perilipin-4	135.9	8.82	0	0	0	0	0	0	0.382865	0	0	1	S
A0A0J9YXX1	IGHV5-10-1	Immunoglobulin heavy variable 5-10-1	12.8	8.28	0	1.49518	0	0	0	0	0	1	0	0	CSF
A0A0S2Z4L3	PROS1	Vitamin K-dependent protein S (Fragment)	78.8	5.74	0	0	0	1.1084	0.769407	0	0.743958	0	2	1	S+CSF
A0A0U1RQC7	CFAP99	Cilia- and flagella-associated protein 99	81.8	9.7	0	0	0	0	0	0	0.382865	0	0	1	NS+NCSF
A0A0U1RRH7	ENSG00000282988.2	Histone H2A	18.5	11.52	0	0	0	0	0	0.423158	0	0	0	1	NS+NCSF
A0A140TA12	HLA-C	HLA class I histocompatibility antigen, C alpha chain	15.1	8.18	0	0	0	0.395366	0	0	0	0	1	0	S+CSF
A0A140TA32	C4A	C4a anaphylatoxin	187.6	7.12	5.22457	7.4133	6.98573	43.3374	48.6047	33.7532	29.8236	3	2	2	S+CSF
A0A1B0GTW6	EPB41L1	Band 4.1-like protein 1	174.9	5.49	0	0	0	0	0	0	0.382865	0	0	1	NS+NCSF
A0A1B0GUB7	KLHL33	Kelch-like protein 33	86.5	5.85	0	0	0	0.356519	0	0	0	0	1	0	NS+NCSF
A0A1B0GUS7	UNC13B	Protein unc-13 homolog B	483.8	5.16	0	0	0	0.356519	0	0	1.53146	0	1	1	NS+NCSF
A0A1B0GVB0	EFHC1	EF-hand domain-containing protein 1	73.9	6.09	0	0.74759	0	0	0	0	0	1	0	0	NS+NCSF
A0A1B0GVD3	LIN28B	Protein lin-28 homolog B	27.9	9.13	0	0	0	0	0.384704	0	0	0	1	0	NS+NCSF
A0A1W2PNU1	ZNF596	Zinc finger protein 596	19.6	6.33	0	0	0	0	0.380348	0	0	0	1	0	NS+NCSF
A0A1W2PP11	PARL	Presenilins-associated rhomboid-like protein, mitochondrial	45	9.95	0	0.726722	0	0	0	0	0	1	0	0	NS+NCSF
A0A1W2PPT8	EPM2A	Laforin, isoform 9 (Fragment)	24.1	6.09	0	0	0	0	0	0.423158	0	0	0	1	NS+NCSF
A0A1W2PQ11	CNTN2	Contactin-2	118.2	7.55	0	0	0	0.356519	0	0	0	0	1	0	S+CSF
A0A1W2PQ72	HSPA14	Heat shock 70 kDa protein 14	39.7	8.37	0	0	0	0	0	0	0.361093	0	0	1	NS+NCSF
A0A1W2PR46	GFAP	Glial fibrillary acidic protein	57.3	6.01	0	0	0	0	0	0.467412	0	0	0	1	S+CSF
A0A1W2PRS6	PAX6	Paired box protein Pax-6 (Fragment)	38	9.69	0	0	0	0	0.765052	0.467412	0	0	1	1	NS+NCSF
A0A286YES1	IGHG3	Immunoglobulin heavy constant gamma 3 (Fragment)	49.1	6.87	75.8119	53.7394	50.3218	10.0076	21.4868	15.8284	19.0689	3	2	2	S+CSF
A0A286YES5	IGHE	Immunoglobulin heavy constant epsilon (Fragment)	54.3	7.23	0.889319	0	0	0	0	0	0	1	0	0	S
A0A286YEY1	IGHA1	Immunoglobulin heavy constant alpha 1 (Fragment)	42.8	5.64	9.55982	3.69621	8.63743	5.69741	9.18933	3.65079	3.42401	3	2	2	S+CSF
A0A286YEY4	IGHG2	Immunoglobulin heavy constant gamma 2 (Fragment)	43.8	6.52	76.6641	47.8212	43.2616	27.3855	39.472	30.7025	50.5456	3	2	2	S+CSF
A0A286YFJ8	IGHG4	Immunoglobulin heavy constant gamma 4 (Fragment)	43.8	6.24	40.0179	33.9092	31.6187	121.883	67.2853	48.2429	36.7497	3	2	2	S+CSF
A0A2H4UKA7	PIEZO2	Piezo-type mechanensitive ion channel component	330.3	6.4	0	0	0	0	0.384704	0	0	0	1	0	NS+NCSF
A0A2Q2TTZ9	IGKV1D-33	Immunoglobulin kappa variable 1-33	11.8	5.34	4.40948	2.96949	2.32858	5.14666	6.10299	4.74325	3.67625	3	2	2	CSF
A0A2R8Y2M5	TMEM8B	Transmembrane protein 8B	100.9	8.79	0	0	0	0	0	0	0.382865	0	0	1	NS+NCSF
A0A2R8Y4K8	SAMSN1	SAM domain-containing protein SAMSN-1	75.9	5.68	0	0	0	0	0	0.423158	0	0	0	1	NS+NCSF
A0A2R8Y4Y8	OOSP4B	Oocyte-secreted protein 4B	18.4	9.33	0	0	0	0	0	0	0.382865	0	0	1	NS+NCSF
A0A2R8Y549	PATJ	InaD-like protein	204.6	5.01	0	0	0	0	0	0	0.361093	0	0	1	NS+NCSF
A0A2R8Y5V8	FRY	Protein furry homolog	343.8	6.16	0	0	0	0	0	0.423158	0	0	0	1	S
A0A2R8Y651	GIPC3	PDZ domain-containing protein GIPC3	143.1	9.42	0.852204	0	0	0	0	0	0	1	0	0	NS+NCSF
A0A2R8Y6G6	ENO1	2-phpho-D-glycerate hydro-lyase	47.3	6.99	0	0	0	0	0	1.40223	0	0	0	1	NS+NCSF
A0A2R8Y6W8	ERCC3	DNA excision repair protein ERCC-3	91.9	7.62	0	0	0	0	0.380348	0	0	0	1	0	S
A0A2R8YCH4	OOSP1	Putative oocyte-secreted protein 1 homolog	21.6	7.25	0	0	0	0	0	0	0.361093	0	0	1	NS+NCSF
A0A2R8YD85	DOCK10	Dedicator of cytokinesis protein 10	251.2	6.95	0	0	0	0	0	0	0.361093	0	0	1	S
A0A2R8YEK3	CASK	Peripheral plasma membrane protein CASK	108.4	6.54	0	0	0	0	0	0	0.361093	0	0	1	NS+NCSF
A0A2R8YG02	MSH2	DNA mismatch repair protein	105	6.24	0	0	0	0	0	0	0.382865	0	0	1	NS+NCSF
A0A2R8YG37	ZNF385D	Zinc finger protein 385D (Fragment)	27.1	9.82	0	0	0	0	0	0	0.361093	0	0	1	NS+NCSF
A0A2U3TZU2	GPI	Gluce-6-phphate isomerase	67.2	8.97	0	0	0	0	0	0.846317	0	0	0	1	S+CSF
A0A2Y9D021	LLCFC1	Sperm-egg fusion protein LLCFC1 (Fragment)	17.1	6.73	0	0	0	0	0	0.423158	0	0	0	1	NS+NCSF
A0A3B3IRZ4	IQSEC1	IQ motif and SEC7 domain-containing protein 1	136	8.47	0	0	0	0	0.384704	0	0	0	1	0	S
A0A3B3ITC6	DVL3	Segment polarity protein dishevelled homolog DVL-3 (Fragment)	14.5	10.39	0	0	0	0	0.380348	0	0	0	1	0	NS+NCSF
A0A3B3ITW3	ABCD3	ATP-binding cassette sub-family D member 3	75.4	9.39	0	0	0	0	0.380348	0	0	0	1	0	NS+NCSF
A0A3B3IU28	SH3BP1	SH3 domain-binding protein 1 (Fragment)	22	5.22	0	0	0	0	0	0	0.382865	0	0	1	NS+NCSF
A0A494BZY3	TBK1	Serine/threonine-protein kinase TBK1	4.5	8.85	0	0	0	0	0	0.423158	0	0	0	1	NS+NCSF
A0A494C0S9	CPAMD8	C3 and PZP-like alpha-2-macroglobulin domain-containing protein 8	211.2	6.6	0.852204	0	0	0	0	0	0	1	0	0	NS+NCSF
A0A494C100	ENSG00000286235	DNA helicase	112.4	8.02	0	0	0	0	0.384704	0	0	0	1	0	NS+NCSF
A0A494C165	PEPD	Xaa-Pro dipeptidase (Fragment)	57.7	6.52	0	0	0	0	0	0.423158	0	0	0	1	S+CSF
A0A494C1C4	IL13RA1	Interleukin-13 receptor subunit alpha-1	48.8	6.46	0	0	0	0	0	0	0.361093	0	0	1	S
A0A494C1N8	GTF2IRD2B	General transcription factor II-I repeat domain-containing protein 2B	126.5	7.61	0	0	0	0	0.384704	0	0	0	1	0	NS+NCSF
A0A494C1T9	FAM83H	Protein FAM83H	149	6.71	2.59373	2.2219	0.751366	0	0	0	0	3	0	0	NS+NCSF
A0A499FI48	PDIA4	Protein disulfide-isomerase	73	5.07	0	0	0	0	0	0.467412	0	0	0	1	S+CSF
A0A499FJM0	ANKLE1	Ankyrin repeat and LEM domain-containing protein 1	72.4	6.73	0	0	0	0.356519	0	0.467412	0.722186	0	1	2	NS+NCSF
A0A4W8ZXM2	IGHV3-72	Immunoglobulin heavy variable 3-72	11.2	7.97	7.00321	4.42294	6.38333	4.15479	3.81655	3.98544	2.61474	3	2	2	S+CSF
A0A590UJI0	KIAA1549L	UPF0606 protein KIAA1549L	229.4	8.35	0.852204	0	0	0	0	0	0	1	0	0	S+CSF
A0A5F9ZGX1	TMEM145	Transmembrane protein 145	65.7	8.78	0	0	0	0.356519	0	0	0	0	1	0	NS+NCSF
A0A5F9ZHL6	ANO3	Anoctamin	121.4	8.35	0	0	0	0	0	0	0.382865	0	0	1	NS+NCSF
A0A5F9ZHS1	ANK2	Ankyrin-2	436.8	5.16	0	0	0	0	0	0.467412	0.76573	0	0	2	NS+NCSF
A0A5F9ZHS9	SEPTIN4	Septin-4 (Fragment)	23.9	5.27	0	0	0	0.356519	0	0	0	0	1	0	NS+NCSF
A0A5F9ZI26	MPZ	Myelin peripheral protein	34.5	9.72	0	0	0	0	0.384704	0	0	0	1	0	S+CSF
A0A5H1ZRP4	NELFB	Negative elongation factor B	70	6.04	0	0	0	1.42608	0	0	0	0	1	0	S
A0A5S8K742	GLRA4	Glycine receptor alpha 4 (pseudogene)	47.7	8.24	0	0	0	0	0	0.467412	0	0	0	1	NS+NCSF
A0A669KB38	DNAH10	Dynein heavy chain 10, axonemal	528.4	5.85	0	0	0	0	0.380348	0	0	0	1	0	NS+NCSF
A0A669KB89	SCRIB	Protein scribble homolog	177.7	5.14	0.889319	0	0	0.356519	0	0	0	1	1	0	NS+NCSF
A0A669KBC5	UNC80	Protein unc-80 homolog	370.3	6.95	0	0	0	0	0	0.467412	0	0	0	1	NS+NCSF
A0A669KBM4	RFX7	DNA-binding protein RFX7	157.3	6.61	0	0	0	0.395366	0	0.467412	0	0	1	1	NS+NCSF
A0A6Q8PFU3	PAFAH1B1	Platelet-activating factor acetylhydrolase IB subunit alpha	48.7	7.06	0	1.45344	0	0	0	0	0	1	0	0	S+CSF
A0A6Q8PGC7	INF2	Inverted formin-2	114.7	7.27	0	0	0	0	0	0	0.361093	0	0	1	NS+NCSF
A0A6Q8PGQ8	HINT1	Histidine triad nucleotide-binding protein 1	12.1	5.27	0	0.74759	0	0	0	0	0	1	0	0	S
A0A6Q8PH91	MACROD1	ADP-ribe glycohydrolase MACROD1	36.4	9.51	0	0	0	0	0	0	0.382865	0	0	1	NS+NCSF
A0A6Q8PHJ8	CDH2	Cadherin-2 (Fragment)	43.7	4.75	0	0	0	0	0	0	0.361093	0	0	1	NS+NCSF
A1E5M1	PDE7B	Phphodiesterase	57.7	7.44	0	0	0	0	0.380348	0	0	0	1	0	NS+NCSF
A2A2Z9	ANKRD18B	Ankyrin repeat domain-containing protein 18B	118.2	8.15	0	0	0	0	0.380348	0	0	0	1	0	S
A2A3L9	PGC	Pepsinogen C (Fragment)	10	9.29	0	0	0	0	0	0	0.382865	0	0	1	NS+NCSF
A4FU69	EFCAB5	EF-hand calcium-binding domain-containing protein 5	173.3	5.82	0	0	0	0	0	0.467412	0	0	0	1	S+CSF
A5A3E0	POTEF	POTE ankyrin domain family member F	121.4	6.2	0	0	0	0	0	0.467412	0	0	0	1	NS+NCSF
A5YM72	CARNS1	Carnine synthase 1	88.4	6.21	0	0	0	0	0	0.467412	0	0	0	1	S
A6NC48	BST1	ADP-ribyl cyclase/cyclic ADP-ribe hydrolase	37.5	7.97	0	0	0	0	0.384704	0	0	0	1	0	NS+NCSF
A6NC57	ANKRD62	Ankyrin repeat domain-containing protein 62	106.4	6.67	0	0.726722	0	0	0	0	0	1	0	0	NS+NCSF
A6NDI0	TRIM49B	Putative tripartite motif-containing protein 49B	52.7	7.36	0	0	0	0	0	0	0.382865	0	0	1	NS+NCSF
A6NED2	RCCD1	RCC1 domain-containing protein 1	40.1	5.27	0.852204	0	0	0	0	0	0	1	0	0	NS+NCSF
A6NFB4	CSH1	Chorionic somatomammotropin hormone 1	28.7	5.2	0	0	0	0	0	0	0.382865	0	0	1	NS+NCSF
A6NGR9	MROH6	Maestro heat-like repeat-containing protein family member 6	77.1	9.79	0.889319	0	0	0	0	0	0	1	0	0	S
A6NIN4	RNF227	RING finger protein 227	21	8.85	0	0	0	0	0.384704	0	0	0	1	0	NS+NCSF
A6NMK8	INSYN2B	Protein INSYN2B	59.2	8.13	0	0	0	0	0	0	0.361093	0	0	1	NS+NCSF
A6NMQ1	POLA1	DNA polymerase	166.4	5.81	0	0	0	0	0	0.423158	0	0	0	1	NS+NCSF
A6NMZ7	COL6A6	Collagen alpha-6(VI) chain	247	6.89	0	0	0	0	0	0	0.361093	0	0	1	NS+NCSF
A7KAX9	ARHGAP32	Rho GTPase-activating protein 32	230.4	6.74	0	0	0	0.356519	0	0	0	0	1	0	S
A8MT19	RHPN2P1	Putative rhophilin-2-like protein RHPN2P1	65.9	6.98	0	0	0	0	0.384704	0	0	0	1	0	NS+NCSF
A8MT70	ZBBX	Zinc finger B-box domain-containing protein 1	91.4	5.59	0	0.74759	0	0	0	0.467412	0	1	0	1	NS+NCSF
B0QYP5	TTC28	Tetratricopeptide repeat protein 28 (Fragment)	32	5.62	0.852204	0	0	0	0	0	0	1	0	0	NS+NCSF
B0YIW2	APOC3	Apolipoprotein C-III	12.8	8.18	5.18745	6.64484	2.32858	0	1.91481	2.16005	0.361093	3	1	2	S+CSF
B1AHH2	XBP1	X-box-binding protein 1	29.3	9.83	0	0	0	0.395366	0	0	0	0	1	0	NS+NCSF
B1ANH5	GUK1	Guanylate kinase	22	6.23	0	0	0	0	0	0	0.361093	0	0	1	NS+NCSF
B1ANS9	WDR64	WD repeat-containing protein 64	123.6	8.19	0	0	0	0.395366	0	0	0	0	1	0	NS+NCSF
B3KUB4	CA12	Carbonic anhydrase	31.8	7.97	0	0	0	0	0.384704	0	0	0	1	0	NS+NCSF
B4DGI9	TCF12	Transcription factor 12 (Fragment)	71.8	7.62	0	0	0	0	0	0	0.361093	0	0	1	NS+NCSF
B4E0T2	PEX5	PTS1-BP	73.1	4.61	0	0	0	0	0	0	0.361093	0	0	1	NS+NCSF
B4E1Z4	AK304045.1	C3/C5 convertase	140.9	7.18	4.37237	0	0	1.1861	3.44491	5.38767	1.46614	1	2	2	S
B5MDD7	ENTR1	Endome-associated-trafficking regulator 1 (Fragment)	12.2	9.42	0	0	0	0	0	0.89057	0	0	0	1	NS+NCSF
B7ZKJ8	ITIH4	ITIH4 protein	103.8	6.89	8.70761	5.87638	0	7.83652	12.6081	8.10364	6.90431	2	2	2	S+CSF
C9JC84	FGG	Fibrinogen gamma chain	52.3	5.63	13.9322	17.65	33.1959	4.51131	15.2967	4.02969	13.413	3	2	2	S+CSF
C9JF17	APOD	Apolipoprotein D (Fragment)	24.1	5.6	3.48305	0.74759	1.65169	0	4.98373	0	0.76573	3	1	1	S+CSF
C9JG08	C2orf16	Uncharacterized protein C2orf16	598.1	9.1	0	0	0	0.356519	0	0	0	0	1	0	NS+NCSF
C9JK28	ADAM7	Disintegrin and metalloproteinase domain-containing protein 7	88.1	6.49	0	0	0	0	0	0	0.361093	0	0	1	NS+NCSF
C9JV77	AHSG	Alpha-2-HS-glycoprotein	39.4	5.72	3.48305	11.7945	10.2146	4.39477	1.52139	4.4086	5.61234	3	2	2	S+CSF
C9JY79	SPTBN4	Spectrin beta chain	288.9	6.06	0	0	0	0.751885	0	0	0	0	1	0	NS+NCSF
C9K0J5	RAPH1	Ras association (RalGDS/AF-6) and pleckstrin homology domains 1, isoform CRA_b	141.1	8.9	0	0	0	0	0	0.423158	0	0	0	1	NS+NCSF
D4PHA4	GPBP1	GC-rich promoter binding protein 1, isoform CRA_c	55.5	7.47	0	0.74759	0	0	0	0	0	1	0	0	NS+NCSF
D6R9N4	ANKRD55	Ankyrin repeat domain-containing protein 55	19.6	6.71	0	0	0	0	0.384704	0	0	0	1	0	NS+NCSF
D6RA00	ENOPH1	Enolase-phphatase E1	19.2	5.81	0	0	0	0	0.380348	0	0	0	1	0	S+CSF
D6REX3	SEC31A	Protein transport protein Sec31A	136.1	6.98	0.852204	0	0	0	0	0	0	1	0	0	S
D6RF35	GC	Gc-globulin	53	5.52	18.3045	17.6709	14.9463	29.7258	14.5229	22.6874	18.5336	3	2	2	S+CSF
E5RFY1	GLI4	Zinc finger protein GLI4 (Fragment)	11.7	4.7	0	0.726722	0	0	0	0	0	1	0	0	NS+NCSF
E5RI70	DLC1	Rho GTPase-activating protein 7 (Fragment)	5	12.31	0	0	0	0	0	0	0.76573	0	0	1	S
E5RIS8	TMEM64	Transmembrane protein 64 (Fragment)	5.6	4.46	0	0	0	0	0.380348	0	0	0	1	0	NS+NCSF
E7EMB3	CALM2	Calmodulin-2	21.7	4.56	0	0	0	0	0	0	0.382865	0	0	1	NS+NCSF
E7EQG5	CDHR3	Cadherin-related family member 3	88.8	5.4	0	0	0.751366	0	0	0	0	1	0	0	S
E7ESW6	WDR87	WD repeat-containing protein 87	337.6	7.25	0	0	0	0	0	0.467412	0	0	0	1	S
E7ETE2	HARS1	Histidine--tRNA ligase, cytoplasmic	57.8	5.88	0	0	0	0.356519	0.384704	0	0	0	2	0	NS+NCSF
E7ETH0	CFI	Complement factor I	66.6	7.59	0	0	0	0	0.384704	0	0.361093	0	1	1	S+CSF
E7EUC7	UGP2	UTP--gluce-1-phphate uridylyltransferase	57.8	8.13	0	0	0	0	0	0.467412	0	0	0	1	S
E7EV75	ZMYND11	Zinc finger MYND domain-containing protein 11	72.6	8.62	0	1.47431	0	0	0	0	0	1	0	0	NS+NCSF
E7EWF8	LY6E	Lymphocyte antigen 6E	15.9	7.68	0	0	0	0	0.384704	0	0	0	1	0	NS+NCSF
E7EWW9	GSTM1	Glutathione transferase	27.6	6.7	0.889319	0	0	0	0	0	0	1	0	0	NS+NCSF
E7EX29	YWHAZ	14-3-3 protein zeta/delta (Fragment)	28	4.92	0	0	0	0	0	0.467412	0	0	0	1	S+CSF
E9PES4	KIF3A	Kinesin-like protein	82.7	6.44	0	0	0	0	0.384704	0	0	0	1	0	NS+NCSF
E9PF84	IDH3G	Isocitrate dehydrogenase [NAD] subunit, mitochondrial (Fragment)	31.4	8.1	0	0	0	0	0.384704	0	0	0	1	0	NS+NCSF
E9PGK7	TRPM2	Transient receptor potential cation channel subfamily M member 2	176.4	7.74	0	0	0	0	0	0	0.382865	0	0	1	NS+NCSF
E9PGN7	SERPING1	Plasma protease C1 inhibitor	59.5	6.76	10.3749	0.726722	0	2.2945	7.28324	6.36675	2.63651	2	2	2	S+CSF
E9PHV5	ITPRID2	Protein ITPRID2	136.1	5.2	0	0	0	0	0	0	0.76573	0	0	1	NS+NCSF
E9PJI3	ST3GAL3	CMP-N-acetylneuraminate-beta-1,4-galactide alpha-2,3-sialyltransferase	9.5	5.1	0	0	0.751366	0	0	0	0	1	0	0	NS+NCSF
E9PPI9	EXOSC4	Exome complex component RRP41	16.6	8.27	0	0	0	0.395366	0	0	0	0	1	0	NS+NCSF
F2Z3N3	OLFML2B	Olfactomedin-like protein 2B	84.1	5.2	0	0	0	0	0	0	0.382865	0	0	1	S
F2Z3Q2	VKORC1	Vitamin K epoxide reductase complex subunit 1	17.7	6.76	0	0	0	0	0	0	0.382865	0	0	1	NS+NCSF
F5GYI3	UBAP1L	Ubiquitin-associated protein 1-like	40.6	5.54	0.852204	0	0	0	0	0	0	1	0	0	NS+NCSF
F5H450	FZD10	Frizzled-10	48.7	11.84	0	0	0	0	0.384704	0	0	0	1	0	NS+NCSF
F5H4H6	ARMC6	Armadillo repeat-containing protein 6	7.5	6.23	0	0	0	0	0.384704	0	0	0	1	0	S
F5H619	HEATR5A	HEAT repeat-containing protein 5A	222.6	6.55	0	0	0	0	1.1454	0	0.743958	0	1	1	S
F6SYF8	DKK3	Dickkopf-related protein 3	39.9	4.7	0	0	0	0.751885	0	0	0	0	1	0	S+CSF
F6TER3	LILRB1	Leukocyte immunoglobulin-like receptor subfamily B member 1	76	6.61	0.852204	0	0	0	0	0	0	1	0	0	S
F8VUC5	COPZ1	Coatomer subunit zeta	10.6	5.06	0	0	0	0.356519	0	0	0	0	1	0	NS+NCSF
F8VVT9	AGAP2	Arf-GAP with GTPase, ANK repeat and PH domain-containing protein 2	124.5	9.86	0	0	0	0	0	0	0.361093	0	0	1	NS+NCSF
F8VZ41	RACGAP1	Rac GTPase-activating protein 1	12.7	5.36	0	0	0.751366	0	0	0	0	1	0	0	NS+NCSF
F8W6M3	ZDHHC3	Palmitoyltransferase	37.8	8.37	0	0	0.825847	0	0	0	0	1	0	0	NS+NCSF
F8W883	MYO16	Unconventional myosin-XVI	208.7	6.87	0	0	0	0	0	0.423158	0	0	0	1	S
F8WBX4	VWA3B	von Willebrand factor A domain-containing protein 3B	47.4	5.64	0	0	0	0	0	0	0.361093	0	0	1	S+CSF
F8WC30	AIFM3	Apoptis-inducing factor 3	8	11.93	0	0	0	0.395366	0	0	0	0	1	0	S
G3V0I8	SREBF2	Sterol regulatory element binding transcription factor 2, isoform CRA_b	73.4	6.89	0	0	0	0	0	0.423158	0	0	0	1	NS+NCSF
G3V1V0	MYL6	Myin light polypeptide 6	18	4.77	0	0	0	0	0	0	0.382865	0	0	1	S
G3V234	RDH11	Retinol dehydrogenase 11 (Fragment)	20.5	9.09	0	0	0	0	0	0.467412	0	0	0	1	NS+NCSF
G3V2C2	ZNF410	Zinc finger protein 410 (Fragment)	13.7	4.37	0	0	0	0.395366	0	0	0	0	1	0	NS+NCSF
G3V2R8	TUBB3	HCG1983504, isoform CRA_e	13.6	6.27	0	0	0	0	0.384704	0	0	0	1	0	NS+NCSF
G3V2W1	SERPINA10	Protein Z-dependent protease inhibitor	55.1	7.64	0	0	0	0	0	0	0.361093	0	0	1	NS+NCSF
G3V3A5	TTC6	Tetratricopeptide repeat protein 6	216.3	8.81	0	0	0	0	0	0.423158	0	0	0	1	S
G3V4J5	TMEM63C	Calcium permeable stress-gated cation channel 1 (Fragment)	18.4	5.06	0	0	0	0	0	0	0.361093	0	0	1	NS+NCSF
G3V4L1	GPATCH2L	G patch domain-containing protein 2-like	11.3	7.85	0	0	0	0	0	0	0.361093	0	0	1	NS+NCSF
G3V4Q2	SEC23A	Protein transport protein SEC23	10	5.36	0	0	0	0.356519	0	0	0	0	1	0	NS+NCSF
G3V5N9	FOS	Cellular oncogene f (Fragment)	15.1	8.54	0	0	0	0	0	0	0.361093	0	0	1	S
H0Y626	ENSG00000251537	B box-type domain-containing protein	107.9	7.25	0	0	0	0.356519	0	0	0	0	1	0	NS+NCSF
H0Y9K4	ATP13A2	Polyamine-transporting ATPase 13A2 (Fragment)	20.7	7.34	0	0	0	0.356519	0	0	0	0	1	0	NS+NCSF
H0Y9S4	AFF1	AF4/FMR2 family member 1 (Fragment)	20.7	4.44	0	0	0	0	0.380348	0	0	0	1	0	NS+NCSF
H0YA68	MAN2B2	Alpha-mannidase (Fragment)	107.6	7.05	0	0.74759	0	0	0	0	0	1	0	0	NS+NCSF
H0YCI2	AKR1E2	1,5-anhydro-D-fructe reductase (Fragment)	6.2	5.03	0	0	0	0.356519	0	0	0	0	1	0	NS+NCSF
H0YD81	ARRB1	Beta-arrestin-1 (Fragment)	8	5.02	0.889319	0	0	0	0	0	0	1	0	0	S
H0YEB3	SCUBE2	Signal peptide, CUB and EGF-like domain-containing protein 2 (Fragment)	20.7	7.2	0	0	0.825847	0	0	0	0	1	0	0	S+CSF
H0YFG4	NLRC5	Protein NLRC5 (Fragment)	42.3	6.89	1.70441	0	0	0	0	0	0	1	0	0	NS+NCSF
H0YFU6	CMTM7	CKLF-like MARVEL transmembrane domain-containing protein 7 (Fragment)	18.1	8.78	0	0	0	0	0	0.467412	0	0	0	1	NS+NCSF
H0YFX4	SLC3A2	4F2 cell-surface antigen heavy chain (Fragment)	13.3	5.26	0	0.726722	0	0	0	0	0	1	0	0	S+CSF
H0YHN4	WDR90	WD repeat-containing protein 90 (Fragment)	13.7	9.77	0	0	0	0.356519	0	0	0	0	1	0	NS+NCSF
H0YJ66	DHRS7	Dehydrogenase/reductase SDR family member 7 (Fragment)	44.8	9.03	0	0	0	0	0	0	0.382865	0	0	1	NS+NCSF
H0YJE6	SPTB	Spectrin beta chain, erythrocytic (Fragment)	117.4	5.2	0	0	0	0.395366	0	0	0	0	1	0	S+CSF
H0YKC7	MKX	Homeobox protein Mohawk (Fragment)	32.6	9.57	0	0	0	0	0.380348	0	0	0	1	0	NS+NCSF
H0YKK7	GOLGA6L19	Putative golgin subfamily A member 6-like protein 19	64.5	4.75	0.889319	0	0	0	0	0	0	1	0	0	NS+NCSF
H0YKM0	RASGRP1	RAS guanyl-releasing protein 1	95.9	8.15	0	0	0	0	0.380348	0	0	0	1	0	NS+NCSF
H0YLK1	SIX5	Homeobox protein SIX5 (Fragment)	28.4	10.26	0	0	0	0.395366	0	0	0	0	1	0	NS+NCSF
H0YLL0	MEIS3	Homeobox protein Meis3 (Fragment)	19.2	4.88	0	0	0	0	0	0	0.382865	0	0	1	NS+NCSF
H0YLS5	RORA	Nuclear receptor ROR-alpha (Fragment)	16.8	10.08	0	0	0	0	0	0	0.361093	0	0	1	NS+NCSF
H0YM31	PCK2	Phphoenolpyruvate carboxykinase (GTP)	54.6	7.75	0	0	0	0	0	0.467412	0	0	0	1	S
H0YM47	USP8	Ubiquitin carboxyl-terminal hydrolase 8	14.4	9.32	0	0	0	0	0.384704	0	0.382865	0	1	1	NS+NCSF
H3BPA5	RAB40C	Ras-related protein Rab-40C (Fragment)	26.5	8.79	0	1.49518	0	0	0	0	0	1	0	0	NS+NCSF
H3BPF8	GOLGA8S	Golgin subfamily A member 8S	70.4	7.78	0	0	0	0.356519	0	0	0	0	1	0	NS+NCSF
H3BQK9	MACF1	Microtubule-actin crs-linking factor 1, isoforms 1/2/3/5	860.5	5.38	0	0	0	0	0	0	0.382865	0	0	1	NS+NCSF
H3BRJ5	ENSG00000248710.1	Intraflagellar transport protein 80 homolog	108.6	7.17	0	0	0	0	0.384704	0	0	0	1	0	NS+NCSF
H3BSS6	ZNF106	Zinc finger protein 106	211.8	7.25	0	0	0	0	0	0.467412	0	0	0	1	NS+NCSF
H3BST4	TLCD3B	Ceramide synthase (Fragment)	16.4	7.85	0	0	0	0	0.380348	0	0	0	1	0	NS+NCSF
H3BTF5	METTL22	Methyltransferase-like protein 22	38.6	5.27	0.852204	0	0	0	0	0	0	1	0	0	NS+NCSF
H7BXJ4	FCHO2	F-BAR domain only protein 2	43.4	8.73	0	0	0	0	0	0.467412	0	0	0	1	NS+NCSF
H7C1B7	CAPN7	Calpain-7 (Fragment)	28.6	8.98	0	0	0	0	0	0	0.361093	0	0	1	NS+NCSF
H7C2M1	SCLY	Selenocysteine lyase (Fragment)	11.7	12	0	0	0	0	0	0	0.382865	0	0	1	NS+NCSF
H7C312	DTYMK	Thymidylate kinase (Fragment)	19.5	6.87	0	0	0.825847	0	0	0	0	1	0	0	NS+NCSF
H7C474	MIGA2	Mitoguardin 2 (Fragment)	15.5	9.13	0	0	0	0	0.380348	0	0	0	1	0	NS+NCSF
H7C530	KRBA1	Protein KRBA1 (Fragment)	17.6	6.61	0	0	0	0	0	0	0.382865	0	0	1	NS+NCSF
H9KV53	AGBL2	Cytolic carboxypeptidase 2	104.4	9.03	0	0	0	0	0.384704	0	0	0	1	0	NS+NCSF
I1E4Y6	GIGYF2	GRB10-interacting GYF protein 2	152.4	5.6	0	0	0	0.395366	0	0	0	0	1	0	NS+NCSF
I3L0M2	SGSH	N-sulphoglucamine sulphohydrolase	29	10.43	0	0	0	0	0	0.423158	0	0	0	1	S+CSF
I3L161	PLSCR3	Phpholipid scramblase (Fragment)	18.3	5.1	0	0	0	0.356519	0	0	0	0	1	0	NS+NCSF
I3L2V3	ZSCAN32	Zinc finger and SCAN domain-containing protein 32	15.4	5.06	0	0	0	0	0.380348	0	0	0	1	0	S
I3L486	GP2	Pancreatic secretory granule membrane major glycoprotein GP2 (Fragment)	18	6.16	0.852204	0	0	0	0	0	0	1	0	0	NS+NCSF
I3L4C2	BAIAP2	Brain-specific angiogenesis inhibitor 1-associated protein 2	61.3	8.94	0	0	0	0.356519	0	0	0	0	1	0	NS+NCSF
I3L4M5	CEP131	Centromal protein of 131 kDa (Fragment)	36	5.54	0	0	0	0	0	0.423158	0	0	0	1	NS+NCSF
I6L8A6	RBBP8	CtBP-interacting protein	102.5	6.24	0	0	0	0	0	0.423158	0	0	0	1	NS+NCSF
J3KNC0	GTF2A1	Transcription initiation factor IIA subunit 1	6.7	4.72	0	0	0	0	0	0.467412	0	0	0	1	NS+NCSF
J3KPH8	HDAC7	Histone deacetylase	108.9	8.46	0.889319	0	0	0	0	0	0	1	0	0	NS+NCSF
J3KQ21	ANKMY1	Ankyrin repeat and MYND domain-containing protein 1	115	6.18	0	0	0	0	0	0.423158	0	0	0	1	S
J3KQ26	ARMC5	Armadillo repeat-containing protein 5	108	8.18	0	0	0	0	0.384704	0	0	0	1	0	S
J3KQV8	SYNJ1	Phphoinitide 5-phphatase	177.4	8.22	0	0	0	0.356519	0	0	0	0	1	0	NS+NCSF
J3KRG1	ASPSCR1	Tether-containing UBX domain for GLUT4 (Fragment)	21.3	6.52	0	0	0	0	0	0	0.382865	0	0	1	NS+NCSF
J3QSG9	NAT9	N-acetyltransferase 9	17.7	4.83	0.852204	0	0	0	0	0	0	1	0	0	NS+NCSF
J3QTA6	CHCHD6	MIC complex subunit MIC25	28.8	9.44	0	0	0	0	0	0.467412	0	0	0	1	NS+NCSF
J9JIF5	CXXC4	CXXC-type zinc finger protein 4	36.5	9.07	0.889319	0	0	0	0	0	0	1	0	0	NS+NCSF
K7EIR0	WDR18	WD repeat-containing protein 18	44.8	6.89	0	0	0	0	0	0.423158	0	0	0	1	S
K7EL41	ZNF628	Zinc finger protein 628 (Fragment)	10.9	8.7	0	0	0.751366	0	0	0	0	1	0	0	NS+NCSF
K7ELU6	RAD23A	UV excision repair protein RAD23 homolog A (Fragment)	7	7.12	0	0	0	0	0	0.467412	0	0	0	1	S
K7EPT8	GFAP	Glial fibrillary acidic protein (Fragment)	8.4	9.86	0	0	0.825847	0	0	0	0	1	0	0	S+CSF
K7ER74	APOC4-APOC2	Apolipoprotein C-II	20	6.64	3.48305	4.42294	3.98027	5.65856	5.73571	2.2043	2.61474	3	2	2	S+CSF
M0QX21	ZNF418	Zinc finger protein 418 (Fragment)	8.4	4.7	0	0	0	0	0	0	0.361093	0	0	1	NS+NCSF
M0R174	MAN2B1	Lysomal alpha-mannidase (Fragment)	15.1	10.27	0.852204	0	0	0	0	0	0	1	0	0	S+CSF
M0R2B7	POLD1	DNA polymerase	126.3	7.21	0	0	0	0.356519	0	0	0	0	1	0	NS+NCSF
M0R2J8	DCDC1	Doublecortin domain-containing protein 1	200.5	8.9	0	0	0	0	0	0	0.361093	0	0	1	NS+NCSF
O00187	MASP2	Mannan-binding lectin serine protease 2	75.7	5.63	0.889319	0	0	0	0	0	0	1	0	0	S+CSF
O00232	PSMD12	26S proteasome non-ATPase regulatory subunit 12	52.9	7.65	0	0	0	0	0	0	0.361093	0	0	1	S
O00507	USP9Y	Probable ubiquitin carboxyl-terminal hydrolase FAF-Y	290.9	5.86	0	0	0	0	0	0.467412	0	0	0	1	S
O00522	KRIT1	Krev interaction trapped protein 1	84.3	8.41	0	0	0.751366	0	0	0	0	1	0	0	NS+NCSF
O00526	UPK2	Uroplakin-2	19.4	10.4	0	0	0	0.356519	0	0	0	0	1	0	NS+NCSF
O00548	DLL1	Delta-like protein 1	78	6.24	0	0	0	0	0	0	0.361093	0	0	1	NS+NCSF
O14523	C2CD2L	Phpholipid transfer protein C2CD2L	76.1	7.69	0	0	0	0.395366	0	0	0	0	1	0	NS+NCSF
O14559	ARHGAP33	Rho GTPase-activating protein 33	137.1	8.75	0.889319	0	0	0	0	0	0	1	0	0	NS+NCSF
O14633	LCE2B	Late cornified envelope protein 2B	11.2	8.09	0.852204	0	0	0	0	0	0	1	0	0	NS+NCSF
O14791	APOL1	Apolipoprotein L1	43.9	5.81	0	0	0	1.50377	2.2908	0	0	0	2	0	S+CSF
O14802	POLR3A	DNA-directed RNA polymerase III subunit RPC1	155.5	8.48	0	0	0	0	0	0.467412	0	0	0	1	NS+NCSF
O14818	PSMA7	Proteasome subunit alpha type-7	27.9	8.46	0	0	0	0	0.384704	0	0	0	1	0	S
O14931	NCR3	Natural cytotoxicity triggering receptor 3	21.6	8.9	0	0.726722	0	0	0	0	0	1	0	0	NS+NCSF
O14944	EREG	Proepiregulin	19	7.53	0	2.92776	0	0	0	0	0	1	0	0	NS+NCSF
O14983	ATP2A1	Sarcoplasmic/endoplasmic reticulum calcium ATPase 1	110.2	5.16	0	0	0	0	0	0.467412	0	0	0	1	NS+NCSF
O15018	PDZD2	PDZ domain-containing protein 2	301.5	7.43	0	0	0	0.356519	0	0	0	0	1	0	NS+NCSF
O15021	MAST4	Microtubule-associated serine/threonine-protein kinase 4	283.9	8.62	0	0	0	0	0	0.467412	0	0	0	1	S
O15062	ZBTB5	Zinc finger and BTB domain-containing protein 5	74.2	6.19	0	0.74759	0	0	0	0	0	1	0	0	NS+NCSF
O15084	ANKRD28	Serine/threonine-protein phphatase 6 regulatory ankyrin repeat subunit A	112.9	6.25	0	0	0	0	0	0.467412	0	0	0	1	NS+NCSF
O15204	ADAMDEC1	ADAM DEC1	52.7	7.34	0	0	0	0	0	0	0.361093	0	0	1	S+CSF
O15218	GPR182	G-protein coupled receptor 182	45.3	7.52	0	0	0	0	0.384704	0	0	0	1	0	NS+NCSF
O15240	VGF	Neurecretory protein VGF	67.2	4.78	0	0	0	0	0	0	0.361093	0	0	1	S+CSF
O15303	GRM6	Metabotropic glutamate receptor 6	95.4	8.02	0	0	0	0.356519	0	0	0	0	1	0	NS+NCSF
O15357	INPPL1	Phphatidylinitol 3,4,5-trisphphate 5-phphatase 2	138.5	6.54	0	0	0	0	0.384704	0	0	0	1	0	S
O15503	INSIG1	Insulin-induced gene 1 protein	30	8.78	0.852204	0	0	0	0.384704	0	0	1	1	0	NS+NCSF
O43149	ZZEF1	Zinc finger ZZ-type and EF-hand domain-containing protein 1	330.9	5.95	0	0.726722	0	0	0	0	0	1	0	0	NS+NCSF
O43247	TEX33	Testis-expressed protein 33	30.7	7.99	0	0	0	0.395366	0	0	0.382865	0	1	1	NS+NCSF
O43252	PAPSS1	Bifunctional 3'-phphoadenine 5'-phphulfate synthase 1	70.8	6.86	0	0.74759	0	0	0	0	0	1	0	0	NS+NCSF
O43292	GPAA1	Glycylphphatidylinitol anchor attachment 1 protein	67.6	8.06	0	0	0	0	0.380348	0	0	0	1	0	NS+NCSF
O43353	RIPK2	Receptor-interacting serine/threonine-protein kinase 2	61.2	7.09	0.852204	0	0	0	0	0	0	1	0	0	NS+NCSF
O43361	ZNF749	Zinc finger protein 749	90.3	8.7	0	0	0	0	0	0.423158	0	0	0	1	NS+NCSF
O43395	PRPF3	U4/U6 small nuclear ribonucleoprotein Prp3	77.5	9.5	0.889319	0	0	0	0	0	0	1	0	0	NS+NCSF
O43451	MGAM	Maltase-glucoamylase, intestinal	209.7	5.5	6.89186	2.20103	0	0	0	0	0	2	0	0	NS+NCSF
O43572	AKAP10	A-kinase anchor protein 10, mitochondrial	73.8	6.39	0	0	0	0	0	0.467412	0	0	0	1	NS+NCSF
O43660	PLRG1	Pleiotropic regulator 1	57.2	9.17	0	0	0	0	0	0	0.361093	0	0	1	NS+NCSF
O43734	TRAF3IP2	E3 ubiquitin ligase TRAF3IP2	64.6	6.76	0	0	0	0	0.380348	0	0	0	1	0	NS+NCSF
O43847	NRDC	Nardilysin	131.6	4.98	0	0	0	0	0	0.467412	0	0	0	1	NS+NCSF
O43900	PRICKLE3	Prickle planar cell polarity protein 3	68.6	7.88	0	0	0	0	0	0.423158	0	0	0	1	NS+NCSF
O43916	CHST1	Carbohydrate sulfotransferase 1	46.7	8.97	0	0	0	0	0	0	0.382865	0	0	1	S+CSF
O60242	ADGRB3	Adhesion G protein-coupled receptor B3	171.4	7.06	0	0	0	0	0	0.467412	0	0	0	1	S+CSF
O60287	URB1	Nucleolar pre-ribomal-associated protein 1	254.2	6.47	0	0	0	0	0.384704	0	0	0	1	0	S
O60293	ZFC3H1	Zinc finger C3H1 domain-containing protein	226.2	8.13	0	0	0	0	0	0	0.361093	0	0	1	S
O60294	LCMT2	tRNA wybutine-synthesizing protein 4	75.6	6.73	0	0	0	0.395366	0	0	0	0	1	0	NS+NCSF
O60347	TBC1D12	TBC1 domain family member 12	85.6	5.74	0	0	0	0	0.380348	0	0	0	1	0	NS+NCSF
O60447	EVI5	Ecotropic viral integration site 5 protein homolog	92.9	6.1	0	0	0.825847	0	0	0	0	1	0	0	S
O60566	BUB1B	Mitotic checkpoint serine/threonine-protein kinase BUB1 beta	119.5	5.27	0	0	0	0	0.380348	0	0	0	1	0	NS+NCSF
O60673	REV3L	DNA polymerase zeta catalytic subunit	352.6	8.47	0	0	0.825847	0	0	0	0	1	0	0	S
O60676	CST8	Cystatin-8	16.3	8.81	0	0	0	0	0.384704	0	0	0	1	0	NS+NCSF
O60682	MSC	Musculin	22.1	9.09	0	0	0	0.395366	0	0.467412	0	0	1	1	NS+NCSF
O60760	HPGDS	Hematopoietic prtaglandin D synthase	23.3	5.85	0	0.726722	0	0	0	0	0	1	0	0	NS+NCSF
O75038	PLCH2	1-phphatidylinitol 4,5-bisphphate phphodiesterase eta-2	154.6	7.84	0	0	0	0	0	0	0.382865	0	0	1	NS+NCSF
O75064	DENND4B	DENN domain-containing protein 4B	163.7	7.21	0	0	0	0.356519	0	0	0	0	1	0	NS+NCSF
O75161	NPHP4	Nephrocystin-4	157.5	8.13	0	0	0	0	0.380348	0	0	0	1	0	NS+NCSF
O75339	CILP	Cartilage intermediate layer protein 1	132.5	8.41	0	0	0	0	0	0	0.361093	0	0	1	S+CSF
O75356	ENTPD5	Ectonucleide triphphate diphphohydrolase 5	47.5	6.33	0	0	0	0	0.384704	0	0	0	1	0	S
O75445	USH2A	Usherin	575.2	6.83	0	0	0	0	0.380348	0	0	0	1	0	NS+NCSF
O75636	FCN3	Ficolin-3	32.9	6.67	0	0	0	0	0	0	0.743958	0	0	1	S+CSF
O75783	RHBDL1	Rhomboid-related protein 1	48.3	7.9	0	0	0	0.356519	0	0	0	0	1	0	NS+NCSF
O75808	CAPN15	Calpain-15	117.2	6.71	0	0	0	0	0	0.467412	0	0	0	1	NS+NCSF
O75822	EIF3J	Eukaryotic translation initiation factor 3 subunit J	29	4.83	0.852204	0	0	0	0	0	0	1	0	0	S
O75891	ALDH1L1	Cytolic 10-formyltetrahydrofolate dehydrogenase	98.8	5.94	0	0	0	0.395366	0	0	0	0	1	0	S
O75962	TRIO	Triple functional domain protein	346.7	6.37	0	0	0	0	0	0	0.382865	0	0	1	S
O94779	CNTN5	Contactin-5	120.6	6.34	0	0	0	0	0	0.467412	0	0	0	1	NS+NCSF
O94921	CDK14	Cyclin-dependent kinase 14	53	8.92	0	0	0	0	0	0	0.361093	0	0	1	NS+NCSF
O94933	SLITRK3	SLIT and NTRK-like protein 3	108.9	7.37	0	0	0	0.356519	0	0	0	0	1	0	NS+NCSF
O94964	SOGA1	Protein SOGA1	159.7	6.46	0	0	0	0	0.380348	0	0	0	1	0	NS+NCSF
O94985	CLSTN1	Calsyntenin-1	109.7	4.91	0	0	0	0	0	0.423158	0.361093	0	0	2	S+CSF
O95185	UNC5C	Netrin receptor UNC5C	103.1	6.1	0	0	0	0	0.384704	0	0	0	1	0	S+CSF
O95359	TACC2	Transforming acidic coiled-coil-containing protein 2	309.2	4.79	0	0	0	0	0	0.467412	0	0	0	1	S
O95425	SVIL	Supervillin	247.6	6.98	0	0	0	0	0	0	0.382865	0	0	1	S
O95445	APOM	Apolipoprotein M	21.2	6.01	0	0	0	1.50377	0.765052	1.78114	1.10505	0	2	2	S+CSF
O95600	KLF8	Krueppel-like factor 8	39.3	7.56	0	0	0	0	0	0	0.382865	0	0	1	NS+NCSF
O95613	PCNT	Pericentrin	377.8	5.55	0	0	0	0	0	0	0.382865	0	0	1	S
O95747	OXSR1	Serine/threonine-protein kinase R1	58	6.43	0.852204	0.726722	0	0	0	0	0	2	0	0	S
O95800	GPR75	Probable G-protein coupled receptor 75	59.3	9.06	0	0	1.57721	0	0	0	0	1	0	0	NS+NCSF
O95817	BAG3	BAG family molecular chaperone regulator 3	61.6	6.95	0	0.726722	0	0	0	0	0	1	0	0	S
O95954	FTCD	Formimidoyltransferase-cyclodeaminase	58.9	5.74	0	0	0	0	0	0	0.361093	0	0	1	S
P00352	ALDH1A1	Retinal dehydrogenase 1	54.8	6.73	0	0	0	0.356519	0	0	0	0	1	0	S+CSF
P00450	CP	Ceruloplasmin	122.1	5.72	19.231	18.3976	12.4687	18.0841	15.3185	27.8981	26.1474	3	2	2	S+CSF
P00558	PGK1	Phphoglycerate kinase 1	44.6	8.1	0	0	0	0	0	0.467412	0	0	0	1	S+CSF
P00734	F2	Prothrombin	70	5.9	4.33525	0	0	0	1.91916	1.40223	0.361093	1	1	2	S+CSF
P00738	HP	Haptoglobin	45.2	6.58	20.7869	9.55173	0	20.8974	10.3522	0	0.382865	2	2	1	S+CSF
P00739	HPR	Haptoglobin-related protein	39	7.09	13.8951	2.20103	0	10.7664	3.82961	0	1.12682	2	2	1	S+CSF
P00747	PLG	Plasminogen	90.5	7.24	0	0	0	1.06956	0.384704	1.73689	1.48792	0	2	2	S+CSF
P00748	F12	Coagulation factor XII	67.7	7.74	0	0	0	0	0	0.934823	0	0	0	1	S+CSF
P00915	CA1	Carbonic anhydrase 1	28.9	7.12	0	0	0.825847	0	0	2.67171	0	1	0	1	S+CSF
P01008	SERPINC1	Antithrombin-III	52.6	6.71	9.59693	11.7945	8.56295	16.3403	4.97501	22.7317	17.581	3	2	2	S+CSF
P01009	SERPINA1	Alpha-1-antitrypsin	46.7	5.59	107.085	112.089	129.034	105.147	105.573	122.437	105.098	3	2	2	S+CSF
P01011	SERPINA3	Alpha-1-antichymotrypsin	47.6	5.52	20.009	15.4907	18.0262	7.36346	17.9722	20.4389	17.1764	3	2	2	S+CSF
P01019	AGT	Angiotensinogen	53.1	6.32	11.4127	11.0678	9.9912	14.3635	16.4639	14.1606	11.8162	3	2	2	S+CSF
P01023	A2M	Alpha-2-macroglobulin	163.2	6.46	147.029	189.397	162.757	30.4388	48.9198	29.3003	38.0852	3	2	2	S+CSF
P01024	C3	Complement C3	187	6.4	87.817	89.9122	57.2331	91.9242	126.925	44.1496	56.0491	3	2	2	S+CSF
P01031	C5	Complement C5	188.2	6.52	1.70441	1.45344	0	0.356519	1.91481	1.78114	1.53146	2	2	2	S+CSF
P01034	CST3	Cystatin-C	15.8	8.75	3.48305	0	0	0.356519	3.06456	0	0	1	2	0	S+CSF
P01042	KNG1	Kininogen-1	71.9	6.81	5.22457	2.94862	1.57721	1.1861	1.5301	1.86965	4.82484	3	2	2	S+CSF
P01602	IGKV1-5	Immunoglobulin kappa variable 1-5	12.8	8.28	0	0.726722	0.825847	0.356519	0	0	0	2	1	0	S+CSF
P01619	IGKV3-20	Immunoglobulin kappa variable 3-20	12.5	4.96	6.11389	6.64484	4.58268	12.2313	7.27017	10.9772	11.3118	3	2	2	CSF
P01699	IGLV1-44	Immunoglobulin lambda variable 1-44	12.2	5.17	0	0	0	0	0	0	0.382865	0	0	1	CSF
P01701	IGLV1-51	Immunoglobulin lambda variable 1-51	12.2	7.03	0	0	0	0	0	0.934823	0	0	0	1	S+CSF
P01721	IGLV6-57	Immunoglobulin lambda variable 6-57	12.6	4.78	0	0	0	0.713039	0.380348	0.846317	0.722186	0	2	2	S+CSF
P01780	IGHV3-7	Immunoglobulin heavy variable 3-7	12.9	6.57	4.37237	5.89725	6.38333	0	0.384704	0	0.76573	3	1	1	CSF
P01824	IGHV4-39	Immunoglobulin heavy variable 4-39	13.9	9.26	3.48305	2.94862	3.15443	0	0	0	0	3	0	0	NS+NCSF
P01834	IGKC	Immunoglobulin kappa constant	11.8	6.52	132.319	64.0804	63.4675	137.588	112.406	30.2351	32.8993	3	2	2	S+CSF
P01871	IGHM	Immunoglobulin heavy constant mu	49.4	6.77	6.07677	5.17053	3.90579	4.90667	14.5447	3.65079	3.38047	3	2	2	S+CSF
P02042	HBD	Hemoglobin subunit delta	16	8.05	15.7108	22.1147	37.1017	0	0	7.76898	4.89016	3	0	2	S+CSF
P02647	APOA1	Apolipoprotein A-I	30.8	5.76	158.219	67.0708	72.4028	91.25	65.8119	122.16	56.0926	3	2	2	S+CSF
P02649	APOE	Apolipoprotein E	36.1	5.73	12.1535	14.764	11.0405	5.69741	5.75313	4.1182	2.9976	3	2	2	S+CSF
P02671	FGA	Fibrinogen alpha chain	94.9	6.01	13.08	9.61433	14.046	7.44116	13.7753	8.70381	5.20771	3	2	2	S+CSF
P02675	FGB	Fibrinogen beta chain	55.9	8.27	4.33525	16.965	24.1861	14.7977	38.585	12.7584	22.7016	3	2	2	S+CSF
P02708	CHRNA1	Acetylcholine receptor subunit alpha	54.5	6.2	0	0	0.825847	0	0	0	0	1	0	0	NS+NCSF
P02730	SLC4A1	Band 3 anion transport protein	101.7	5.19	0	0	0	0	0	0.467412	0	0	0	1	S+CSF
P02743	APCS	Serum amyloid P-component	25.4	6.54	0	0.726722	0	0	0	0	0	1	0	0	S+CSF
P02746	C1QB	Complement C1q subcomponent subunit B	26.7	8.63	0	0	0	0	2.68857	0	0	0	1	0	S+CSF
P02747	C1QC	Complement C1q subcomponent subunit C	25.8	8.41	0	0	0	0	0.765052	0.467412	0	0	1	1	S+CSF
P02748	C9	Complement component C9	63.1	5.59	0	0	0	1.89914	1.14104	0.89057	1.84901	0	2	2	S+CSF
P02750	LRG1	Leucine-rich alpha-2-glycoprotein	38.2	6.95	0	0	0	1.14725	1.1454	3.09487	2.9976	0	2	2	S+CSF
P02751	FN1	Fibronectin	272.2	5.5	0	0	2.32858	7.20118	16.0661	16.4092	20.4915	1	2	2	S+CSF
P02753	RBP4	Retinol-binding protein 4	23	6.07	0	0.74759	0	26.6932	3.80348	0.934823	0.743958	1	2	2	S+CSF
P02760	AMBP	Protein AMBP	39	6.25	0	0.726722	0	0.395366	1.91481	0.423158	0.361093	1	2	2	S+CSF
P02763	ORM1	Alpha-1-acid glycoprotein 1	23.5	5.02	19.1196	22.0938	21.8575	7.32462	1.5301	8.43829	11.8816	3	2	2	S+CSF
P02766	TTR	Transthyretin	15.9	5.76	8.6705	8.82501	15.9956	0.356519	1.14976	8.55167	8.54463	3	2	2	S+CSF
P02768	ALB	Albumin	69.3	6.28	373.798	565.43	538.885	484.164	526.544	740.932	854.015	3	2	2	S+CSF
P02787	TF	Serotransferrin	77	7.12	55.5432	57.5399	60.9899	174.405	113.184	134.797	150.915	3	2	2	S+CSF
P02790	HPX	Hemopexin	51.6	7.02	18.2674	12.5212	4.73164	0.395366	10.3609	4.1182	10.459	3	2	2	S+CSF
P03897	MT-ND3	NADH-ubiquinone oxidoreductase chain 3	13.2	4.44	0	0	0.825847	0	0	0	0	1	0	0	NS+NCSF
P03999	OPN1SW	Short-wave-sensitive opsin 1	39.1	8.57	0	0	0	0	0	0	0.382865	0	0	1	NS+NCSF
P04003	C4BPA	C4b-binding protein alpha chain	67	7.3	0.852204	0.726722	0	0	2.30387	0	0.76573	2	1	1	S+CSF
P04004	VTN	Vitronectin	54.3	5.8	8.6705	0.74759	0	0	3.83397	3.18337	1.10505	2	1	2	S+CSF
P04040	CAT	Catalase	59.7	7.39	0	0	0	0	0.384704	0.89057	0.382865	0	1	2	S+CSF
P04114	APOB	Apolipoprotein B-100	515.3	7.05	34.0154	22.1356	13.518	34.9432	64.2339	35.6228	29.3101	3	2	2	S+CSF
P04196	HRG	Histidine-rich glycoprotein	59.5	7.5	3.48305	0.74759	0.825847	4.47246	3.06021	4.4971	1.48792	3	2	2	S+CSF
P04217	A1BG	Alpha-1B-glycoprotein	54.2	5.86	7.85541	3.69621	3.15443	24.1769	14.549	11.1985	12.6908	3	2	2	S+CSF
P04259	KRT6B	Keratin, type II cytkeletal 6B	60	8	0	5.14966	16.5235	0	0	0	0	2	0	0	S+CSF
P04264	KRT1	Keratin, type II cytkeletal 1	66	8.12	0	42.0075	54.4511	0	0	0	0	2	0	0	S+CSF
P04279	SEMG1	Semenogelin-1	52.1	9.29	0	0	0	0	0	0.423158	0	0	0	1	NS+NCSF
P04406	GAPDH	Glyceraldehyde-3-phphate dehydrogenase	36	8.46	0	0	0	0	0	3.65079	1.12682	0	0	2	S+CSF
P05129	PRKCG	Protein kinase C gamma type	78.4	7.46	0	0	0	0	0	0.467412	0	0	0	1	S
P05543	SERPINA7	Thyroxine-binding globulin	46.3	6.3	0	0	0	0	0	0.846317	0.382865	0	0	2	S+CSF
P05546	SERPIND1	Heparin cofactor 2	57	6.9	0	0	0	0	0.380348	0	0	0	1	0	NS+NCSF
P06276	BCHE	Cholinesterase	68.4	7.42	0	0	0	0	0	0	0.76573	0	0	1	S+CSF
P06312	IGKV4-1	Immunoglobulin kappa variable 4-1	13.4	5.25	0	2.94862	3.15443	0	0	0	0	2	0	0	CSF
P06396	GSN	Gelsolin	85.6	6.28	6.07677	3.67535	3.15443	4.86783	9.95438	5.67807	2.97583	3	2	2	S+CSF
P06727	APOA4	Apolipoprotein A-IV	45.3	5.38	10.412	13.2479	16.5235	4.47246	9.18498	16.1188	12.9213	3	2	2	S+CSF
P06737	PYGL	Glycogen phphorylase, liver form	97.1	7.17	0	0	0	0	0	0	0.361093	0	0	1	S
P07357	C8A	Complement component C8 alpha chain	65.1	6.47	0	0	0	0	1.15411	0	1.10505	0	1	1	S
P07358	C8B	Complement component C8 beta chain	67	8.13	0	0	0	0.790731	0.765052	0.89057	1.08328	0	2	2	S+CSF
P07360	C8G	Complement component C8 gamma chain	22.3	8.31	0	0	0	0	0	0.467412	0.382865	0	0	2	S+CSF
P07585	DCN	Decorin	39.7	8.54	0	0	0	0	0.384704	0	0	0	1	0	S+CSF
P07686	HEXB	Beta-hexaminidase subunit beta	63.1	6.76	0	0	0	0.356519	0	0	0	0	1	0	S+CSF
P07858	CTSB	Cathepsin B	37.8	6.3	0	0	0	0	0	0	0.382865	0	0	1	S+CSF
P07998	RNASE1	Ribonuclease pancreatic	17.6	8.79	0	0	0	0	0	0.423158	0	0	0	1	S+CSF
P08185	SERPINA6	Corticteroid-binding globulin	45.1	6.04	2.63084	0	0	0.356519	0	1.82539	2.2101	1	1	2	S+CSF
P08243	ASNS	Asparagine synthetase [glutamine-hydrolyzing]	64.3	6.86	0	0	0	0.395366	0	0.934823	0	0	1	1	NS+NCSF
P08473	MME	Neprilysin	85.5	5.73	0	0	0	0	0	0	0.361093	0	0	1	S
P08571	CD14	Monocyte differentiation antigen CD14	40.1	6.23	0	0	0	0.395366	0.769407	1.35798	1.10505	0	2	2	S+CSF
P08603	CFH	Complement factor H	139	6.61	2.63084	5.14966	3.07994	1.50377	1.91916	1.26948	2.5712	3	2	2	S+CSF
P08697	SERPINF2	Alpha-2-antiplasmin	54.5	6.29	0	0	0	2.65102	1.52575	6.10123	2.9976	0	2	2	S+CSF
P08779	KRT16	Keratin, type I cytkeletal 16	51.2	5.05	0	1.49518	11.7919	0	0	0	0	2	0	0	S+CSF
P08F94	PKHD1	Fibrocystin	446.4	6.57	0	0	0	0	0	0	0.361093	0	0	1	NS+NCSF
P09871	C1S	Complement C1s subcomponent	76.6	4.96	0	0	0	0	0.380348	0	0	0	1	0	S+CSF
P0C0L5	C4B	Complement C4-B	192.6	7.27	5.22457	7.4133	6.98573	46.3838	51.6649	35.0669	33.9263	3	2	2	S+CSF
P0CB47	UBTFL1	Upstream-binding factor 1-like protein 1	46.1	9.48	0	0	0	0	0.760696	0.467412	0.722186	0	1	2	NS+NCSF
P0DI82	TRAPPC2B	Trafficking protein particle complex subunit 2B	16.4	6.52	0	0.74759	0	0	0	0	0	1	0	0	NS+NCSF
P0DMU3	ENSG00000268674	FAM231A/C-like protein LOC102723383	18.3	8.56	0	0	0	0	0	0	0.382865	0	0	1	NS+NCSF
P0DOY2	IGLC2	Immunoglobulin lambda constant 2	11.3	7.24	21.7505	8.09828	8.71191	51.0962	38.2308	13.7817	15.9842	3	2	2	S
P0DTE1	IGHV3-38-3	Probable non-functional immunoglobulin heavy variable 3-38-3	12.7	9.25	0	2.94862	1.65169	0	0	0	0	2	0	0	CSF
P10451	SPP1	teopontin	35.4	4.58	0	0	0	0.790731	1.53881	5.00877	6.42162	0	2	2	S+CSF
P10515	DLAT	Dihydrolipoyllysine-residue acetyltransferase component of pyruvate dehydrogenase complex, mitochondrial	69	7.84	0	0	0	0	0.384704	0	0	0	1	0	NS+NCSF
P10643	C7	Complement component C7	93.5	6.48	0	0	0	0	0.384704	0	0.722186	0	1	1	S+CSF
P10809	HSPD1	60 kDa heat shock protein, mitochondrial	61	5.87	0	0	0	0.356519	0	0	0	0	1	0	S+CSF
P10909	CLU	Clusterin	52.5	6.27	9.59693	2.92776	1.57721	10.7664	6.50076	6.56864	4.10266	3	2	2	S+CSF
P11277	SPTB	Spectrin beta chain, erythrocytic	246.3	5.27	0	0	0	0	0	0.467412	0	0	0	1	S+CSF
P11597	CETP	Cholesteryl ester transfer protein	54.7	6.09	0	0	0	0	0	0.423158	0	0	0	1	S+CSF
P11844	CRYGA	Gamma-crystallin A	20.9	7.85	0	0	0	0.356519	0	0	0	0	1	0	NS+NCSF
P12109	COL6A1	Collagen alpha-1(VI) chain	108.5	5.43	0	0	0	0.713039	0	0.467412	0	0	1	1	S+CSF
P12111	COL6A3	Collagen alpha-3(VI) chain	343.5	6.68	0	0	0	0	0.384704	0	0	0	1	0	S
P12270	TPR	Nucleoprotein TPR	267.1	5.02	0	0	0	0.395366	0	0	0	0	1	0	S
P12645	BMP3	Bone morphogenetic protein 3	53.3	9.58	0	0	0	0	0.384704	0	0	0	1	0	NS+NCSF
P12755	SKI	Ski oncogene	80	7.62	0	0.726722	0	0	0	0	0	1	0	0	NS+NCSF
P13497	BMP1	Bone morphogenetic protein 1	111.2	6.9	0	0	0	0.356519	0	0	0	0	1	0	S
P13611	VCAN	Versican core protein	372.6	4.51	0	0	0	0	0	0.846317	0.76573	0	0	2	S+CSF
P13645	KRT10	Keratin, type I cytkeletal 10	58.8	5.21	0	16.9859	19.001	0	0	0	0	2	0	0	S+CSF
P13671	C6	Complement component C6	104.7	6.76	1.74152	0.74759	0	3.79827	2.6755	2.2043	3.67625	2	2	2	S+CSF
P13861	PRKAR2A	cAMP-dependent protein kinase type II-alpha regulatory subunit	45.5	5.07	0	0	0	0	0	0.423158	0	0	0	1	S
P13929	ENO3	Beta-enolase	47	7.71	0	0	0.751366	0	0	0.467412	0	1	0	1	S
P14672	SLC2A4	Solute carrier family 2, facilitated gluce transporter member 4	54.8	6.93	0	0	0	0	0	0.423158	0	0	0	1	NS+NCSF
P14778	IL1R1	Interleukin-1 receptor type 1	65.4	7.83	0	0	0	0	0	0	0.382865	0	0	1	NS+NCSF
P16157	ANK1	Ankyrin-1	206.1	6.01	0	0	0	0	0	0	0.361093	0	0	1	S
P16520	GNB3	Guanine nucleotide-binding protein G(I)/G(S)/G(T) subunit beta-3	37.2	5.67	0	0	0.825847	0	0	0	0	1	0	0	NS+NCSF
P17017	ZNF14	Zinc finger protein 14	75.3	9.17	0	0	0	0	0.384704	0	0	0	1	0	NS+NCSF
P17021	ZNF17	Zinc finger protein 17	77.2	8.44	0	0	0	0	0.380348	0	0	0	1	0	NS+NCSF
P18428	LBP	Lipopolysaccharide-binding protein	53.4	6.7	0	0	0	0	0	0	0.382865	0	0	1	S+CSF
P19634	SLC9A1	Sodium/hydrogen exchanger 1	90.7	7.21	0	0.74759	0	0	0	0	0	1	0	0	NS+NCSF
P19652	ORM2	Alpha-1-acid glycoprotein 2	23.6	5.11	22.6769	13.9955	12.5432	3.4029	4.60773	5.38767	6.33453	3	2	2	S+CSF
P19823	ITIH2	Inter-alpha-trypsin inhibitor heavy chain H2	106.4	6.86	6.96609	2.94862	1.50273	4.47246	10.6933	6.3225	4.80307	3	2	2	S+CSF
P19827	ITIH1	Inter-alpha-trypsin inhibitor heavy chain H1	101.3	6.79	0	0.726722	0.825847	6.72812	6.88547	3.09487	2.63651	2	2	2	S+CSF
P19883	FST	Follistatin	38	5.67	0	0	0	0.356519	0	0	0	0	1	0	S
P20645	M6PR	Cation-dependent manne-6-phphate receptor	31	5.83	0	0	0	0.356519	0	0	0	0	1	0	NS+NCSF
P20711	DDC	Aromatic-L-amino-acid decarboxylase	53.9	7.2	0	0	0	0	0	0.467412	0	0	0	1	S
P22352	GPX3	Glutathione peroxidase 3	25.5	8.13	0	0	0	0	0	0.467412	0	0	0	1	S+CSF
P22736	NR4A1	Nuclear receptor subfamily 4 group A member 1	64.4	7.17	0	0	0	0	0	0	0.361093	0	0	1	NS+NCSF
P22792	CPN2	Carboxypeptidase N subunit 2	60.5	5.99	0	0	0	7.00694	3.06021	4.83175	2.23187	0	2	2	S+CSF
P23142	FBLN1	Fibulin-1	77.2	5.22	0	0	0	0.713039	0.380348	0.423158	0.382865	0	2	2	S+CSF
P23396	RPS3	40S ribomal protein S3	26.7	9.66	0	0	0.751366	0	0	0	0	1	0	0	S
P23415	GLRA1	Glycine receptor subunit alpha-1	52.6	8.79	0	0	0	0.395366	0	0	0	0	1	0	NS+NCSF
P23416	GLRA2	Glycine receptor subunit alpha-2	52	8.9	0	0	0	0	0.384704	0	0	0	1	0	NS+NCSF
P23919	DTYMK	Thymidylate kinase	23.8	8.27	0.889319	0	0	0	0	0	0	1	0	0	NS+NCSF
P24821	TNC	Tenascin	240.7	4.89	0	0	0	0	0	1.31373	0.743958	0	0	2	S+CSF
P25116	F2R	Proteinase-activated receptor 1	47.4	8.27	0	0.74759	0	0	0	0	0	1	0	0	NS+NCSF
P25311	AZGP1	Zinc-alpha-2-glycoprotein	34.2	6.05	5.22457	3.65448	3.90579	4.23248	4.21867	10.5983	8.16177	3	2	2	S+CSF
P26641	EEF1G	Elongation factor 1-gamma	50.1	6.67	0	0	0	0	0	0.423158	0	0	0	1	S
P27037	ACVR2A	Activin receptor type-2A	57.8	5.92	0	0	0	0.790731	0	1.31373	0	0	1	1	NS+NCSF
P27169	PON1	Serum paraoxonase/arylesterase 1	39.7	5.22	0	0	0	1.86029	1.53446	0	2.97583	0	2	1	S+CSF
P27824	CANX	Calnexin	67.5	4.6	0	0	0	0	0	0	0.382865	0	0	1	S
P28331	NDUFS1	NADH-ubiquinone oxidoreductase 75 kDa subunit, mitochondrial	79.4	6.23	0	0	0	0	0	0	0.361093	0	0	1	NS+NCSF
P28476	GABRR2	Gamma-aminobutyric acid receptor subunit rho-2	54.1	9.22	0	0	0	0	0	0.467412	0	0	0	1	S
P29275	ADORA2B	Adenine receptor A2b	36.3	8.25	0	0	0	0	0	0	0.382865	0	0	1	NS+NCSF
P29400	COL4A5	Collagen alpha-5(IV) chain	160.9	7.62	6.03966	0	0	0.790731	1.15411	2.2928	1.53146	1	2	2	S
P29475	NOS1	Nitric oxide synthase, brain	160.9	7.42	0	0	0	0	0	0	0.382865	0	0	1	S
P29622	SERPINA4	Kallistatin	48.5	7.75	0	0	0	0	0	0.467412	1.12682	0	0	2	S+CSF
P29966	MARCKS	Myristoylated alanine-rich C-kinase substrate	31.5	4.45	0.889319	0	0	0	0.765052	0	0	1	1	0	S+CSF
P30086	PEBP1	Phphatidylethanolamine-binding protein 1	21	7.53	0	0	0	0	0.769407	0	0	0	1	0	S+CSF
P30536	TSPO	Translocator protein	18.8	9.36	0.889319	0	0	0	0	0	0	1	0	0	NS+NCSF
P31267	HOXA6	Homeobox protein Hox-A6	26.3	9.07	0.852204	0	0	0	0	0	0	1	0	0	NS+NCSF
P32119	PRDX2	Peroxiredoxin-2	21.9	5.97	0	0	0	0	0	1.31373	0.361093	0	0	2	S+CSF
P32247	BRS3	Bombesin receptor subtype-3	44.4	8.72	0	0	0	1.1084	0	0.89057	0.76573	0	1	2	NS+NCSF
P32418	SLC8A1	Sodium/calcium exchanger 1	108.5	5	0	0	0.825847	0	0	0	0	1	0	0	NS+NCSF
P33151	CDH5	Cadherin-5	87.5	5.43	0	0	0	0	0	0.423158	0	0	0	1	S+CSF
P33176	KIF5B	Kinesin-1 heavy chain	109.6	6.51	0	0	0	0	0.380348	0	0	0	1	0	NS+NCSF
P34913	EPHX2	Bifunctional epoxide hydrolase 2	62.6	6.28	0	0	0	0.395366	0	0	0	0	1	0	S
P35125	USP6	Ubiquitin carboxyl-terminal hydrolase 6	158.6	7.71	0	0.726722	0	0	0	0	0	1	0	0	NS+NCSF
P35527	KRT9	Keratin, type I cytkeletal 9	62	5.24	0.889319	31.7081	37.9276	0	0	0.467412	4.44198	3	0	2	S+CSF
P35580	MYH10	Myosin-10	228.9	5.54	0	0	0	1.1084	0.765052	0	0	0	2	0	S
P35858	IGFALS	Insulin-like growth factor-binding protein complex acid labile subunit	66	6.79	0	0	0	0.356519	1.5301	2.2043	0.76573	0	2	2	S+CSF
P35908	KRT2	Keratin, type II cytkeletal 2 epidermal	65.4	8	0	7.35069	10.1402	0	0	0	0	2	0	0	S+CSF
P36222	CHI3L1	Chitinase-3-like protein 1	42.6	8.46	0	0	0	0.790731	1.5301	0.423158	0.361093	0	2	2	S+CSF
P36955	SERPINF1	Pigment epithelium-derived factor	46.3	6.38	0	0	0	3.4029	2.30387	5.38767	5.5688	0	2	2	S+CSF
P40259	CD79B	B-cell antigen receptor complex-associated protein beta chain	26	5.92	0.852204	0	0	0	0	0	0	1	0	0	NS+NCSF
P41222	PTGDS	Prtaglandin-H2 D-isomerase	21	7.8	6.96609	4.42294	2.40306	2.25565	4.20996	0.467412	0.382865	3	2	2	S+CSF
P42285	MTREX	Exome RNA helicase MTR4	117.7	6.52	0	0.726722	0	0	0	0	0	1	0	0	NS+NCSF
P42695	NCAPD3	Condensin-2 complex subunit D3	168.8	7.5	0	0	0	0	0	0.423158	0.361093	0	0	2	S
P42701	IL12RB1	Interleukin-12 receptor subunit beta-1	73.1	5.44	0	0.726722	0	0	0	0	0	1	0	0	NS+NCSF
P43250	GRK6	G protein-coupled receptor kinase 6	65.9	8	0	0	0.751366	0	0	0	0	1	0	0	NS+NCSF
P43251	BTD	Biotinidase	61.1	6.25	0	0	0	0.356519	0.769407	0	0.361093	0	2	1	S+CSF
P43652	AFM	Afamin	69	5.9	6.96609	0	0	2.25565	4.9663	5.76658	5.52526	1	2	2	S+CSF
P45974	USP5	Ubiquitin carboxyl-terminal hydrolase 5	95.7	5.03	0	0	0	0	0	0	0.361093	0	0	1	S
P46019	PHKA2	Phphorylase b kinase regulatory subunit alpha, liver isoform	138.3	6.44	0	0	0	0	0	0.89057	0	0	0	1	NS+NCSF
P46821	MAP1B	Microtubule-associated protein 1B	270.5	4.81	0	0	0	0	0.380348	0	0	0	1	0	NS+NCSF
P47870	GABRB2	Gamma-aminobutyric acid receptor subunit beta-2	59.1	9.36	0	0	0	0.395366	0	0	0	0	1	0	NS+NCSF
P49238	CX3CR1	CX3C chemokine receptor 1	40.4	7.17	0	0	0.751366	0	0	0	0	1	0	0	NS+NCSF
P49321	NASP	Nuclear autoantigenic sperm protein	85.2	4.3	0	0	0	0	0	0.467412	0	0	0	1	S
P49454	CENPF	Centromere protein F	357.3	5.1	0	0	0	0	0.380348	0.467412	0.382865	0	1	2	S
P49789	FHIT	Bis(5'-adenyl)-triphphatase	16.8	7.08	0	0	0	0	0	1.26948	0	0	0	1	S+CSF
P49792	RANBP2	E3 SUMO-protein ligase RanBP2	358	6.2	0	0	0	0	0	0	0.382865	0	0	1	S
P49798	RGS4	Regulator of G-protein signaling 4	23.2	8.37	0	0	0	0	0.384704	0	0	0	1	0	NS+NCSF
P50213	IDH3A	Isocitrate dehydrogenase [NAD] subunit alpha, mitochondrial	39.6	6.92	0	0	0	0	0	0.423158	0	0	0	1	NS+NCSF
P50851	LRBA	Lipopolysaccharide-responsive and beige-like anchor protein	318.9	5.6	0	0	0	0	0	0	0.361093	0	0	1	S
P51178	PLCD1	1-phphatidylinitol 4,5-bisphphate phphodiesterase delta-1	85.6	6.7	0	0	0	0	0.384704	0	0	0	1	0	NS+NCSF
P51513	NOVA1	RNA-binding protein Nova-1	51.7	8.72	0	0	0	0.395366	0	0	0	0	1	0	NS+NCSF
P51570	GALK1	Galactokinase	42.2	6.46	0	0	0	0.356519	0	0	0	0	1	0	S
P51674	GPM6A	Neuronal membrane glycoprotein M6-a	31.2	5.27	0	1.47431	0.751366	0	0	0	0	2	0	0	S+CSF
P51693	APLP1	Amyloid-like protein 1	72.1	5.8	0	0	0	0.356519	0	1.31373	0	0	1	1	S+CSF
P51858	HDGF	Hepatoma-derived growth factor	26.8	4.73	0	0	1.50273	0	0	0	0	1	0	0	NS+NCSF
P51884	LUM	Lumican	38.4	6.61	0	0	0	1.54262	0.760696	0.89057	0	0	2	1	S+CSF
P52630	STAT2	Signal transducer and activator of transcription 2	97.9	5.49	0	0.726722	0	0	0	0	0	1	0	0	NS+NCSF
P52701	MSH6	DNA mismatch repair protein Msh6	152.7	6.9	0	0	0	0	0	0	0.382865	0	0	1	NS+NCSF
P52790	HK3	Hexokinase-3	99	5.4	0	0	0	0.713039	0	0	0.382865	0	1	1	NS+NCSF
P54296	MYOM2	Myomesin-2	164.8	6.19	0	0	0	0	0	0	0.361093	0	0	1	S
P55058	PLTP	Phpholipid transfer protein	54.7	7.01	0	0	0	1.1084	0	0.423158	0.361093	0	1	2	S
P55197	MLLT10	Protein AF-10	113.3	8.21	0.852204	0	0	0	0	0	0	1	0	0	NS+NCSF
P55291	CDH15	Cadherin-15	88.9	4.98	0	0	0	0	0.384704	0	0	0	1	0	S+CSF
P55786	NPEPPS	Puromycin-sensitive aminopeptidase	103.2	5.72	0	0	0	0	0	0.423158	0	0	0	1	S+CSF
P56385	ATP5ME	ATP synthase subunit e, mitochondrial	7.9	9.35	0	0	0	0.395366	0	0	0	0	1	0	NS+NCSF
P57103	SLC8A3	Sodium/calcium exchanger 3	102.9	5.12	0	0	0	0	0	0	0.361093	0	0	1	NS+NCSF
P60174	TPI1	Triephphate isomerase	26.7	6.9	0	0	0	0	0	1.78114	0	0	0	1	S+CSF
P60409	KRTAP10-7	Keratin-associated protein 10-7	37.3	6.99	0	0	0	0	0	0	0.361093	0	0	1	NS+NCSF
P62253	UBE2G1	Ubiquitin-conjugating enzyme E2 G1	19.5	5.3	0	0	0	0.395366	0	0	0	0	1	0	S
P62736	ACTA2	Actin, aortic smooth muscle	42	5.39	0	0	0	0	0	1.35798	1.10505	0	0	2	S+CSF
P68871	HBB	Hemoglobin subunit beta	16	7.28	44.4645	50.8325	69.3974	0	1.91481	29.6986	13.0955	3	1	2	S+CSF
P69891	HBG1	Hemoglobin subunit gamma-1	16.1	7.2	3.48305	5.17053	6.30885	0	0	2.76022	2.63651	3	0	2	S+CSF
P69905	HBA1	Hemoglobin subunit alpha	15.2	8.68	38.2764	50.8533	80.8913	0	1.15411	30.791	11.8816	3	1	2	S+CSF
P78504	JAG1	Protein jagged-1	133.7	6.06	0	0	0	0	0.384704	0	0	0	1	0	S
P80365	HSD11B2	Corticteroid 11-beta-dehydrogenase isozyme 2	44.1	9.28	0	0	0	0	0	0.467412	0	0	0	1	S
P80748	IGLV3-21	Immunoglobulin lambda variable 3-21	12.4	5.29	2.63084	2.94862	2.32858	3.36406	3.81655	2.96211	2.59297	3	2	2	S+CSF
P82912	MRPS11	28S ribomal protein S11, mitochondrial	20.6	10.81	0	0	0	0	0	0	0.382865	0	0	1	NS+NCSF
P84022	SMAD3	Mothers against decapentaplegic homolog 3	48.1	7.15	0	0	0	0	0	0	0.361093	0	0	1	NS+NCSF
P98088	MUC5AC	Mucin-5AC	585.2	7.02	0.852204	0	0	0	0	0	0	1	0	0	S
P98164	LRP2	Low-density lipoprotein receptor-related protein 2	521.6	5.08	0	0.74759	0	0	0	0	0	1	0	0	S
P98198	ATP8B2	Phpholipid-transporting ATPase ID	137.4	7.01	0	0	0	0.395366	0	0	0	0	1	0	S
Q00532	CDKL1	Cyclin-dependent kinase-like 1	41.8	8.85	0	0	0	0.395366	0.760696	2.67171	0.382865	0	2	2	S+CSF
Q008S8	ECT2L	Epithelial cell-transforming sequence 2 oncogene-like	104.8	8.4	0	0	0	0	0	0	0.382865	0	0	1	NS+NCSF
Q00994	BEX3	Protein BEX3	13	5.5	0	0	0	0.395366	0	0	0	0	1	0	NS+NCSF
Q01433	AMPD2	AMP deaminase 2	100.6	6.93	0	0	0	0	0.380348	0	0	0	1	0	S
Q02641	CACNB1	Voltage-dependent L-type calcium channel subunit beta-1	65.7	6.77	0	0	0	0.356519	0	0	0	0	1	0	S
Q02978	SLC25A11	Mitochondrial 2-oxoglutarate/malate carrier protein	34	9.91	0	0	0	0	0	0	0.382865	0	0	1	NS+NCSF
Q03001	DST	Dystonin	860.1	5.25	0	0	0	0	0	0	0.361093	0	0	1	S
Q03164	KMT2A	Histone-lysine N-methyltransferase 2A	431.5	9.09	0.852204	0	0	0	0	0	0	1	0	0	NS+NCSF
Q04721	NOTCH2	Neurogenic locus notch homolog protein 2	265.2	5.14	0	0	0	0	0	0	0.382865	0	0	1	S+CSF
Q06033	ITIH3	Inter-alpha-trypsin inhibitor heavy chain H3	99.8	5.74	0	0	0	0.356519	0	0.467412	0.382865	0	1	2	S+CSF
Q06546	GABPA	GA-binding protein alpha chain	51.3	4.97	0.852204	0	0	0	0	0	0	1	0	0	NS+NCSF
Q08357	SLC20A2	Sodium-dependent phphate transporter 2	70.3	6.54	0	0	0	0.356519	0	0	0.722186	0	1	1	NS+NCSF
Q09328	MGAT5	Alpha-1,6-mannylglycoprotein 6-beta-N-acetylglucaminyltransferase A	84.5	8.12	0	0	0	0	0	0.467412	0	0	0	1	S+CSF
Q0VD86	INCA1	Protein INCA1	26.8	7.34	0	0	0	0	0	0	0.361093	0	0	1	NS+NCSF
Q0ZGT2	NEXN	Nexilin	80.6	5.33	0	0	0	0.395366	0	0	0	0	1	0	S
Q10469	MGAT2	Alpha-1,6-mannyl-glycoprotein 2-beta-N-acetylglucaminyltransferase	51.5	8.76	0	0	0	0.356519	0	0	0	0	1	0	S+CSF
Q11206	ST3GAL4	CMP-N-acetylneuraminate-beta-galactamide-alpha-2,3-sialyltransferase 4	38	9.41	0	0	0	0	0.384704	0	0	0	1	0	S
Q12772	SREBF2	Sterol regulatory element-binding protein 2	123.6	8.4	0	0.74759	0	0	0	0	0	1	0	0	NS+NCSF
Q12866	MERTK	Tyrine-protein kinase Mer	110.2	5.8	0	0	0	0.356519	0	0	0	0	1	0	S+CSF
Q12887	COX10	Protoheme IX farnesyltransferase, mitochondrial	48.9	9.19	0	0	0.825847	0	0	0	0	1	0	0	NS+NCSF
Q12888	TP53BP1	TP53-binding protein 1	213.4	4.7	0	0	0	0.395366	0	0	0	0	1	0	NS+NCSF
Q13023	AKAP6	A-kinase anchor protein 6	256.6	5.01	0	0	0	0	0	0.423158	0	0	0	1	S
Q13084	MRPL28	39S ribomal protein L28, mitochondrial	30.1	8.29	0	0	0	0	0.384704	0	0	0	1	0	NS+NCSF
Q13164	MAPK7	Mitogen-activated protein kinase 7	88.3	5.88	0	0.726722	0	0	0	0	0	1	0	0	NS+NCSF
Q13206	DDX10	Probable ATP-dependent RNA helicase DDX10	100.8	8.63	0	0.74759	0	0	0	0	0	1	0	0	NS+NCSF
Q13790	APOF	Apolipoprotein F	35.4	5.64	0	0	0	0	0	0.423158	0	0	0	1	S+CSF
Q14012	CAMK1	Calcium/calmodulin-dependent protein kinase type 1	41.3	5.29	0	0	0	0.395366	0	0	0	0	1	0	NS+NCSF
Q14119	VEZF1	Vascular endothelial zinc finger 1	56.9	9.52	0	0	0	0.395366	0	0	0	0	1	0	NS+NCSF
Q14147	DHX34	Probable ATP-dependent RNA helicase DHX34	128	7.56	0	0	0	0	0	0	0.382865	0	0	1	NS+NCSF
Q14186	TFDP1	Transcription factor Dp-1	45	6.05	0	0	0	0	0	0	0.361093	0	0	1	NS+NCSF
Q14204	DYNC1H1	Cytoplasmic dynein 1 heavy chain 1	532.1	6.4	0	1.47431	0	0	0	0	0	1	0	0	S
Q14289	PTK2B	Protein-tyrine kinase 2-beta	115.8	6.25	0	0	0	0	0	0	0.361093	0	0	1	NS+NCSF
Q14449	GRB14	Growth factor receptor-bound protein 14	61	8.29	0	0	0	0	0.384704	0	0.382865	0	1	1	NS+NCSF
Q14515	SPARCL1	SPARC-like protein 1	75.2	4.81	0	0	0	0	0	0.423158	0.722186	0	0	2	S+CSF
Q14571	ITPR2	Initol 1,4,5-trisphphate receptor type 2	307.9	6.43	0	0.74759	0	0	0	0	0	1	0	0	S+CSF
Q14573	ITPR3	Initol 1,4,5-trisphphate receptor type 3	303.9	6.48	0	0	0	0	0	0.467412	0	0	0	1	S
Q15059	BRD3	Bromodomain-containing protein 3	79.5	9.36	0	0	0	0	0	0	0.361093	0	0	1	NS+NCSF
Q15075	EEA1	Early endome antigen 1	162.4	5.68	0	0	0.751366	0	0	0	0	1	0	0	S
Q15406	NR6A1	Nuclear receptor subfamily 6 group A member 1	54.3	6.25	0	0	0	0.356519	0	0	0	0	1	0	NS+NCSF
Q15555	MAPRE2	Microtubule-associated protein RP/EB family member 2	37	5.57	0	0	0	0	0	0.423158	0	0	0	1	S
Q15643	TRIP11	Thyroid receptor-interacting protein 11	227.4	5.26	0	0	0	0	0.380348	0	0	0	1	0	S
Q15751	HERC1	Probable E3 ubiquitin-protein ligase HERC1	531.9	6.04	0	0	0.825847	0	0	0	0	1	0	0	S
Q16206	ENOX2	Ecto-NOX disulfide-thiol exchanger 2	70	5.95	0	0	0	0	0.380348	0	0	0	1	0	S+CSF
Q16281	CNGA3	Cyclic nucleotide-gated cation channel alpha-3	78.8	7.69	0	0	0	0	0.380348	0	0	0	1	0	NS+NCSF
Q16586	SGCA	Alpha-sarcoglycan	42.8	5.86	0	0	0	0	0	0	0.382865	0	0	1	NS+NCSF
Q16720	ATP2B3	Plasma membrane calcium-transporting ATPase 3	134.1	5.62	0	0	0	0.356519	0	0	0	0	1	0	NS+NCSF
Q16787	LAMA3	Laminin subunit alpha-3	366.4	7.24	0	0	0	0.356519	0	0	0	0	1	0	S
Q16854	DGUOK	Deoxyguanine kinase, mitochondrial	32	8.66	0	0	0	0	0.384704	0	0	0	1	0	NS+NCSF
Q16880	UGT8	2-hydroxyacylsphingine 1-beta-galactyltransferase	61.4	9.52	0	1.45344	1.65169	0	0	0	0	2	0	0	S
Q17RD7	SYT16	Synaptotagmin-16	72.2	5.6	0	0	0	0.395366	0	0	0	0	1	0	NS+NCSF
Q19AV6	ZSWIM7	Zinc finger SWIM domain-containing protein 7	15.4	7.15	0.852204	0	0	0	0	0	0	1	0	0	NS+NCSF
Q1XH10	SKIDA1	SKI/DACH domain-containing protein 1	98.1	8.38	0.889319	0	0	0	0	0	0	1	0	0	NS+NCSF
Q2M238	RRN3P1	Putative RRN3-like protein RRN3P1	17.2	8.79	0	0	0	0	0.384704	0	0	0	1	0	NS+NCSF
Q2M3G4	SHROOM1	Protein Shroom1	90.7	6.15	0	0	0.751366	0	0	0	0	1	0	0	NS+NCSF
Q2TAL6	VWC2	Brorin	35.3	5.38	0	0.726722	0	0	0	0	0	1	0	0	NS+NCSF
Q2TB90	HKDC1	Hexokinase HKDC1	102.5	7.12	0	0	0	0	0.384704	0	0	0	1	0	NS+NCSF
Q3LI73	KRTAP19-4	Keratin-associated protein 19-4	9.1	8.65	0.889319	0	0	0	0	0	0	1	0	0	NS+NCSF
Q3LXA3	TKFC	Triokinase/FMN cyclase	58.9	7.49	0	0	0	0.356519	0	0	0	0	1	0	NS+NCSF
Q495D7	LINC01559	Putative uncharacterized protein encoded by LINC01559	16	8.79	0	0.74759	0	0	0	0	0	1	0	0	NS+NCSF
Q49A88	CCDC14	Coiled-coil domain-containing protein 14	106.2	8.4	0.889319	0	0	0	0	0	0	1	0	0	S
Q4G0X9	CCDC40	Coiled-coil domain-containing protein 40	130	5.29	0	0	0	0.356519	0	0	0	0	1	0	S
Q4KMG0	CDON	Cell adhesion molecule-related/down-regulated by oncogenes	139.1	6.51	1.77864	0	0	0	0	0	0	1	0	0	NS+NCSF
Q4ZG55	GREB1	Protein GREB1	216.3	6.95	0.852204	0	0	0	0	0	0	1	0	0	NS+NCSF
Q53EZ4	CEP55	Centromal protein of 55 kDa	54.1	7.01	0	0	0	0	0	0	0.382865	0	0	1	NS+NCSF
Q5FWF4	ZRANB3	DNA annealing helicase and endonuclease ZRANB3	123.2	8.44	0	0	0	0.356519	0	0	0	0	1	0	NS+NCSF
Q5H8C1	FREM1	FRAS1-related extracellular matrix protein 1	244	5.9	0	0	0	0	0	0	0.382865	0	0	1	NS+NCSF
Q5JNZ3	ZNF311	Zinc finger protein 311	76.3	8.72	0	0	0	0.395366	0	0	0.382865	0	1	1	NS+NCSF
Q5JSZ5	PRRC2B	Protein PRRC2B	242.8	8.34	0	0	0	0.356519	0	0	0	0	1	0	S
Q5JTD0	TJAP1	Tight junction-associated protein 1	61.8	5.97	0	0	0	0	0.384704	0	0	0	1	0	NS+NCSF
Q5JU00	TCTE1	Dynein regulatory complex subunit 5	55.6	6.8	0	0.726722	0	0	0	0	0	1	0	0	NS+NCSF
Q5JXT2	NOP56	Nucleolar protein 56 (Fragment)	31.2	7.77	0	0	0	0.395366	0	0	0	0	1	0	S
Q5KU26	COLEC12	Collectin-12	81.5	5.69	0	0	0	0	0.384704	0	0	0	1	0	S+CSF
Q5M9N0	CCDC158	Coiled-coil domain-containing protein 158	127.1	6.46	0	0	0.751366	0	0	0	0	1	0	0	NS+NCSF
Q5MNZ6	WDR45B	WD repeat domain phphoinitide-interacting protein 3	38.1	7.59	0	0	0	0	0	0	0.361093	0	0	1	NS+NCSF
Q5QGS0	NEXMIF	Neurite extension and migration factor	167.4	6.4	0.852204	0	0	0	0	0	0	1	0	0	NS+NCSF
Q5QGZ9	CLEC12A	C-type lectin domain family 12 member A	30.7	8.6	0	0	0	0	0.380348	0	0	0	1	0	S+CSF
Q5SY13	COL5A1-AS1	Putative uncharacterized protein encoded by COL5A1-AS1	6.6	10.36	0	0.74759	0	0	0	0	0	1	0	0	NS+NCSF
Q5T0J7	TEX35	Testis-expressed protein 35	26.5	9.11	0	0.726722	0	0	0	0	0	1	0	0	NS+NCSF
Q5T4S7	UBR4	E3 ubiquitin-protein ligase UBR4	573.5	6.04	0	0	0	0.790731	0	0	1.12682	0	1	1	S
Q5T754	LCE1F	Late cornified envelope protein 1F	11.6	8.37	0	0	0.751366	0	0	0	0	1	0	0	NS+NCSF
Q5T7B8	KIF24	Kinesin-like protein KIF24	151.8	7.14	0	0	0	0	0	0.423158	0	0	0	1	NS+NCSF
Q5T7P2	LCE1A	Late cornified envelope protein 1A	11	8.4	0	0.726722	0	0	0	0	0	1	0	0	NS+NCSF
Q5TA12	DOP1A	Protein dopey-1	278.6	6.27	0.852204	0	0	0	0	0	0	1	0	0	NS+NCSF
Q5TCS8	AK9	Adenylate kinase 9	221.3	5.01	0	0.726722	0	0	0	0	0	1	0	0	S
Q5TF21	SOGA3	Protein SOGA3	103.1	6.06	0	0	0	0	0.384704	0	0	0	1	0	S
Q5TF85	TENT5A	Family with sequence similarity 46, member A, isoform CRA_a	59.1	6.27	0	0	0	0	0	0.467412	0	0	0	1	NS+NCSF
Q5TH69	ARFGEF3	Brefeldin A-inhibited guanine nucleotide-exchange protein 3	240.5	5.82	0.889319	0	0	0	0	0	0	1	0	0	NS+NCSF
Q5TYW1	ZNF658	Zinc finger protein 658	122.2	8.28	0	0	0	0	0.384704	0	0	0	1	0	NS+NCSF
Q5TZA2	CROCC	Rootletin	228.4	5.5	0	0	0	0	0.384704	0	0	0	1	0	S
Q5VT52	RPRD2	Regulation of nuclear pre-mRNA domain-containing protein 2	155.9	7.42	0	0	0	0.395366	0.380348	0	0	0	2	0	NS+NCSF
Q5VT97	SYDE2	Rho GTPase-activating protein SYDE2	133.1	8.57	0	0	0	0.356519	0	0	0	0	1	0	NS+NCSF
Q5VU92	DCAF12L1	DDB1- and CUL4-associated factor 12-like protein 1	51.2	8.56	0	0	0	0.356519	0	0	0	0	1	0	NS+NCSF
Q5VUY2	AADACL4	Arylacetamide deacetylase-like 4	46.1	8.25	0	0	0	0	0	0	0.382865	0	0	1	NS+NCSF
Q68CP9	ARID2	AT-rich interactive domain-containing protein 2	197.3	7.42	0	0	0	0.395366	0	0	0	0	1	0	S
Q68D06	SLFN13	Schlafen family member 13	102	6.96	0	0	0	0	0	0	0.361093	0	0	1	NS+NCSF
Q6AHZ1	ZNF518A	Zinc finger protein 518A	166.7	9.28	0	0	0	0	0	0	0.382865	0	0	1	NS+NCSF
Q6AWC2	WWC2	Protein WWC2	133.8	5.53	0	0	0	0.356519	0	0	0	0	1	0	S
Q6AZZ1	TRIM68	E3 ubiquitin-protein ligase TRIM68	56.2	6.48	0.889319	0	0	0	0	0	0	1	0	0	NS+NCSF
Q6DJT9	PLAG1	Zinc finger protein PLAG1	55.9	8.56	0	0	0	0.356519	0	0	0	0	1	0	NS+NCSF
Q6FI13	H2AC18	Histone H2A type 2-A	14.1	10.9	0	0	0	0	0	0.423158	0	0	0	1	NS+NCSF
Q6ICC9	RTL6	Retrotranspon Gag-like protein 6	26.1	11.18	0	0	0	0	0	0.467412	0	0	0	1	NS+NCSF
Q6IQ21	ZNF770	Zinc finger protein 770	80	9.55	0	0	0	0.395366	0	0	0	0	1	0	NS+NCSF
Q6J9G0	STYK1	Tyrine-protein kinase STYK1	47.5	7.4	0	0	0	0	0	0	0.382865	0	0	1	NS+NCSF
Q6N022	TENM4	Teneurin-4	307.8	6.55	0.852204	0	0	0	0	0	0	1	0	0	S
Q6NSW7	NANOGP8	Homeobox protein NANOGP8	34.7	6.2	0	0	0	0	0	0	0.361093	0	0	1	NS+NCSF
Q6P179	ERAP2	Endoplasmic reticulum aminopeptidase 2	110.4	6.71	0	0	0.825847	0	0	0	0	1	0	0	S
Q6P2I7	EBLN2	Endogenous Bornavirus-like nucleoprotein 2	30.4	9.04	0	0	0.825847	0	0	0	0	1	0	0	NS+NCSF
Q6P2M8	PNCK	Calcium/calmodulin-dependent protein kinase type 1B	38.5	6.76	0	0	0	0	0.380348	0	0	0	1	0	NS+NCSF
Q6P2Q9	PRPF8	Pre-mRNA-processing-splicing factor 8	273.4	8.84	0	0	0	0	0	0	0.361093	0	0	1	S
Q6P4R8	NFRKB	Nuclear factor related to kappa-B-binding protein	138.9	9.25	0	0	0	0	0	0.467412	0	0	0	1	NS+NCSF
Q6PCB7	SLC27A1	Long-chain fatty acid transport protein 1	71.1	8.53	0	0	0.825847	0	0	0	0	1	0	0	NS+NCSF
Q6PCT2	FBXL19	F-box/LRR-repeat protein 19	75.7	9.17	0	0	0	0	0	0	0.361093	0	0	1	NS+NCSF
Q6PL18	ATAD2	ATPase family AAA domain-containing protein 2	158.5	6.32	0	0	0	0	0	0	0.382865	0	0	1	S
Q6Q759	SPAG17	Sperm-associated antigen 17	251.6	6.24	0	0	0	0	0	0.423158	0	0	0	1	S
Q6QNY1	BLOC1S2	Biogenesis of lysome-related organelles complex 1 subunit 2	16	4.86	0	0	0	0	0	0.467412	0	0	0	1	NS+NCSF
Q6SZW1	SARM1	NAD(+) hydrolase SARM1	79.3	6.55	0	0	0	0	0	0	0.382865	0	0	1	S
Q6TCH7	PAQR3	Progestin and adipoQ receptor family member 3	36.2	8.53	0	0	0	0	0	0.423158	0	0	0	1	NS+NCSF
Q6UW63	POGLUT2	Protein O-glucyltransferase 2	58	7.71	0	0	0.825847	0	0	0	0	1	0	0	NS+NCSF
Q6UWH4	GASK1B	Golgi-associated kinase 1B	57.5	9.7	0	0	0	0.395366	0	0	0	0	1	0	NS+NCSF
Q6UXX9	RSPO2	R-spondin-2	28.3	9.16	0	0.726722	0	0	0	0	0	1	0	0	NS+NCSF
Q6UY09	CEACAM20	Carcinoembryonic antigen-related cell adhesion molecule 20	65.8	5.76	0	0	0.751366	0	0	0	0	1	0	0	NS+NCSF
Q6V1P9	DCHS2	Protocadherin-23	370	4.77	0.889319	0	0	0	0	0	0	1	0	0	NS+NCSF
Q6ZMW3	EML6	Echinoderm microtubule-associated protein-like 6	217.8	7.44	0	0	0	0	0	0	0.361093	0	0	1	NS+NCSF
Q6ZN18	AEBP2	Zinc finger protein AEBP2	54.4	5.21	0	0	0	0	0	0	0.361093	0	0	1	NS+NCSF
Q6ZNJ1	NBEAL2	Neurobeachin-like protein 2	302.3	6.38	0	0	0	0	0	0	0.361093	0	0	1	S
Q6ZQN7	SLCO4C1	Solute carrier organic anion transporter family member 4C1	78.9	7.53	0.889319	0	0	0	0	0	0	1	0	0	NS+NCSF
Q6ZQQ2	SPATA31D1	Spermatogenesis-associated protein 31D1	175.5	8.85	0	0	0	0	0.380348	0	0	0	1	0	NS+NCSF
Q6ZTQ3	RASSF6	Ras association domain-containing protein 6	43.4	8.78	0	0	0.825847	0	0	0	0	1	0	0	NS+NCSF
Q6ZU65	UBN2	Ubinuclein-2	146	9.19	0.852204	0	0	0	0	0	0	1	0	0	NS+NCSF
Q6ZU80	CEP128	Centromal protein of 128 kDa	127.9	6.52	0	0	0	0	0	0	0.382865	0	0	1	NS+NCSF
Q6ZV29	PNPLA7	Patatin-like phpholipase domain-containing protein 7	145.6	7.74	0	0	0	0.356519	0	0	0	0	1	0	NS+NCSF
Q6ZVK8	NUDT18	8-oxo-dGDP phphatase NUDT18	35.5	6.23	0	0	0	0	0	0.467412	0	0	0	1	NS+NCSF
Q7KZF4	SND1	Staphylococcal nuclease domain-containing protein 1	101.9	7.17	0	0	0	0	0	0	0.382865	0	0	1	S
Q7L0X2	ERICH6	Glutamate-rich protein 6	75.2	4.93	0	0	0	0	0	0	0.382865	0	0	1	NS+NCSF
Q7L1I2	SV2B	Synaptic vesicle glycoprotein 2B	77.4	5.44	0	0	0	0	0	0.423158	0	0	0	1	NS+NCSF
Q7L1V2	MON1B	Vacuolar fusion protein MON1 homolog B	59.2	6.29	0	0	0	0	0	0.467412	0	0	0	1	NS+NCSF
Q7L513	FCRLA	Fc receptor-like A	38.9	5.36	0.852204	0	0	0	0	0	0	1	0	0	NS+NCSF
Q7L7X3	TAOK1	Serine/threonine-protein kinase TAO1	116	7.65	0	0	0	0	0	0.467412	0	0	0	1	NS+NCSF
Q7RTT9	SLC29A4	Equilibrative nucleide transporter 4	58	7.72	0	0	0	0	0	0	0.361093	0	0	1	NS+NCSF
Q7RTY7	OVCH1	Ovochymase-1	125	8.32	0	0	0	0	0	0	0.361093	0	0	1	NS+NCSF
Q7Z2V1	C16orf82	Protein TNT	23.1	6.92	0	0	0	0.356519	0	0	0	0	1	0	NS+NCSF
Q7Z2W7	TRPM8	Transient receptor potential cation channel subfamily M member 8	127.6	7.24	0	0	0	0	0	0	0.382865	0	0	1	NS+NCSF
Q7Z304	MAMDC2	MAM domain-containing protein 2	77.5	5.16	0	0	0	0	0.384704	0	0	0	1	0	S+CSF
Q7Z3B1	NEGR1	Neuronal growth regulator 1	38.7	6.21	0	0.74759	0	0	0	0	0	1	0	0	S+CSF
Q7Z417	NUFIP2	Nuclear fragile X mental retardation-interacting protein 2	76.1	8.7	0.852204	0	0	0	0	0	0	1	0	0	NS+NCSF
Q7Z443	PKD1L3	Polycystic kidney disease protein 1-like 3	195.8	8.48	0	0	0	0	0	0	0.382865	0	0	1	NS+NCSF
Q7Z4F1	LRP10	Low-density lipoprotein receptor-related protein 10	76.1	5.52	0	0	0	0	0	0.467412	0	0	0	1	NS+NCSF
Q7Z5A8	TAFA3	Chemokine-like protein TAFA-3	14.8	8.29	0	0	0	0	0	0	0.382865	0	0	1	NS+NCSF
Q7Z5J8	ANKAR	Ankyrin and armadillo repeat-containing protein	161.9	8.1	0	0	0	0	0	0	0.382865	0	0	1	S
Q7Z6B7	SRGAP1	SLIT-ROBO Rho GTPase-activating protein 1	124.2	6.83	0.852204	0	0	0	0	0	0	1	0	0	NS+NCSF
Q7Z6E9	RBBP6	E3 ubiquitin-protein ligase RBBP6	201.4	9.64	0	0	0	0.395366	0	0	0	0	1	0	NS+NCSF
Q7Z6Z7	HUWE1	E3 ubiquitin-protein ligase HUWE1	481.6	5.22	0	0	0	0	0	0.467412	0	0	0	1	S
Q7Z794	KRT77	Keratin, type II cytkeletal 1b	61.9	5.99	0	0.726722	3.15443	0	0	0	0.361093	2	0	1	S+CSF
Q7Z7G8	VPS13B	Vacuolar protein sorting-associated protein 13B	448.4	6.46	0	0	0	0	0	0	0.361093	0	0	1	NS+NCSF
Q7Z7L7	ZER1	Protein zer-1 homolog	88.1	5.62	0	0	0	0	0	0.423158	0	0	0	1	NS+NCSF
Q7Z7M1	ADGRD2	Adhesion G-protein coupled receptor D2	104	8.02	0	0	0	0	0	0	0.361093	0	0	1	NS+NCSF
Q86SU0	ILDR1	Immunoglobulin-like domain-containing receptor 1	62.8	8.81	0	0	0	0	0.380348	0	0	0	1	0	NS+NCSF
Q86T13	CLEC14A	C-type lectin domain family 14 member A	51.6	6.35	0	0	0	0.356519	0	0	0	0	1	0	S
Q86TB3	ALPK2	Alpha-protein kinase 2	236.9	5.24	0	0	0	0	0	0	0.361093	0	0	1	NS+NCSF
Q86TI2	DPP9	Dipeptidyl peptidase 9	98.2	6.46	0	0	0	0	0	0.423158	0	0	0	1	S
Q86TJ5	ZNF554	Zinc finger protein 554	60.5	7.61	0	0.74759	0	0	0	0	0	1	0	0	NS+NCSF
Q86U86	PBRM1	Protein polybromo-1	192.8	6.89	0	0.726722	0	0	0	0	0	1	0	0	NS+NCSF
Q86UB9	TMEM135	Transmembrane protein 135	52.3	9.45	0	0	0	0.395366	0	0	0	0	1	0	NS+NCSF
Q86UC2	RSPH3	Radial spoke head protein 3 homolog	63.6	5.69	0.852204	0	0	0	0	0	0	1	0	0	NS+NCSF
Q86UW6	N4BP2	NEDD4-binding protein 2	198.7	5.21	0	0.74759	0	0	0	0	0	1	0	0	S
Q86W33	TPRA1	Transmembrane protein adipocyte-associated 1	41	6.06	0	0	0	0	0	0.423158	0	0	0	1	NS+NCSF
Q86WK7	AMIGO3	Amphoterin-induced protein 3	55.2	7.87	0	0	0	0	0	0.467412	0	0	0	1	NS+NCSF
Q86X10	RALGAPB	Ral GTPase-activating protein subunit beta	166.7	6.79	0	0	0	0.395366	0	0	0	0	1	0	NS+NCSF
Q86XR2	NIBAN3	Protein Niban 3	77.4	8.63	0	0	0	0	0	0.423158	0.382865	0	0	2	NS+NCSF
Q86XX4	FRAS1	Extracellular matrix organizing protein FRAS1	442.9	5.57	0	0.74759	0	0	0	0	0	1	0	0	NS+NCSF
Q86Y46	KRT73	Keratin, type II cytkeletal 73	58.9	7.23	0	1.45344	3.15443	0	0	0	0	2	0	0	NS+NCSF
Q86YZ3	HRNR	Hornerin	282.2	10.04	0	3.65448	4.73164	0	0	0	0	2	0	0	S+CSF
Q8IUF8	RIOX2	Ribomal oxygenase 2	52.8	6.7	0	0	0	0.356519	0	0	0	0	1	0	NS+NCSF
Q8IW41	MAPKAPK5	MAP kinase-activated protein kinase 5	54.2	7.78	0	0	0	0.395366	0	0	0	0	1	0	NS+NCSF
Q8IWA4	MFN1	Mitofusin-1	84.1	6.33	0	0	0	0.356519	0	0	0	0	1	0	NS+NCSF
Q8IWA5	SLC44A2	Choline transporter-like protein 2	80.1	8.57	0	0	0	0	0	0	0.382865	0	0	1	NS+NCSF
Q8IWJ2	GCC2	GRIP and coiled-coil domain-containing protein 2	195.8	5.14	0	0	0	0	0	0	0.382865	0	0	1	S
Q8IWV1	LAX1	Lymphocyte transmembrane adapter 1	44.1	4.97	0.889319	0	0	0	0	0	0	1	0	0	NS+NCSF
Q8IWZ5	TRIM42	Tripartite motif-containing protein 42	82.7	7.93	0	0	0	0	0	0.423158	0	0	0	1	NS+NCSF
Q8IX12	CCAR1	Cell division cycle and apoptis regulator protein 1	132.7	5.76	0	0.726722	0	0	0	0	0	1	0	0	S
Q8IXJ9	ASXL1	Polycomb group protein ASXL1	165.3	6.21	0	0	0.751366	0	0	0	0	1	0	0	NS+NCSF
Q8IXL6	FAM20C	Extracellular serine/threonine protein kinase FAM20C	66.2	7.74	0.852204	0	0	0	0	0	0	1	0	0	S+CSF
Q8IYR0	CFAP206	Cilia- and flagella-associated protein 206	71.1	6.84	0	0	0.825847	0	0	0	0	1	0	0	NS+NCSF
Q8IYX7	SAXO1	Stabilizer of axonemal microtubules 1	54.6	8.37	0.889319	0	0	0	0	0	0	1	0	0	NS+NCSF
Q8IZ21	PHACTR4	Phphatase and actin regulator 4	78.2	6.62	0	0	0	0	0.380348	0	0	0	1	0	NS+NCSF
Q8IZQ1	WDFY3	WD repeat and FYVE domain-containing protein 3	395	6.76	0	0	0	0	0	0	0.382865	0	0	1	NS+NCSF
Q8N1W1	ARHGEF28	Rho guanine nucleotide exchange factor 28	191.8	6.04	0	0	0	0	0.384704	0	0	0	1	0	NS+NCSF
Q8N2C9	UMODL1-AS1	Uncharacterized protein UMODL1-AS1	18	7.62	0	0	0	0	0	0	0.382865	0	0	1	NS+NCSF
Q8N393	ZNF786	Zinc finger protein 786	89.8	9.13	0	0	0.751366	0	0	0	0	1	0	0	NS+NCSF
Q8N3K9	CMYA5	Cardiomyopathy-associated protein 5	448.9	4.78	0	0	0	0.395366	0	0.467412	0	0	1	1	S
Q8N568	DCLK2	Serine/threonine-protein kinase DCLK2	83.6	8.34	0	0	0	0.395366	0	0	0	0	1	0	NS+NCSF
Q8N6H7	ARFGAP2	ADP-ribylation factor GTPase-activating protein 2	56.7	7.99	0	0.726722	0	0	0	0	0	1	0	0	S
Q8N720	ZNF655	Zinc finger protein 655	57.4	7.14	0	0	0	0	0	0.423158	0.361093	0	0	2	NS+NCSF
Q8N841	TTLL6	Tubulin polyglutamylase TTLL6	96.3	8.82	0	0	0	0	0	0	0.361093	0	0	1	NS+NCSF
Q8N8Z8	ZNF441	Zinc finger protein 441	80.1	8.46	0	0	0	0.356519	0	0	0	0	1	0	NS+NCSF
Q8N9R8	SCAI	Protein SCAI	70.4	8.6	0	0	0	0.356519	0	0	0	0	1	0	S
Q8N9V6	ANKRD53	Ankyrin repeat domain-containing protein 53	59.5	9.52	0.852204	0	0	0	0	0	0	1	0	0	NS+NCSF
Q8N9X5	TMEM75	Putative transmembrane protein 75	15.4	8.5	0	0	0.751366	0	0	0	0	1	0	0	NS+NCSF
Q8NA61	CBY2	Protein chibby homolog 2	51.5	7.15	0	0	0	0	0.380348	0	0.382865	0	1	1	CSF
Q8NBH2	KY	Kyphcoliis peptidase	75.1	7.49	0	0	0	0	0	0.467412	0	0	0	1	NS+NCSF
Q8NE71	ABCF1	ATP-binding cassette sub-family F member 1	95.9	6.8	0.852204	0	0	0	0	0	0	1	0	0	S
Q8NEN9	PDZD8	PDZ domain-containing protein 8	128.5	6.09	0	0	0.751366	0	0	0	0	1	0	0	NS+NCSF
Q8NER5	ACVR1C	Activin receptor type-1C	54.8	7.88	0	0	0	0	0	0	0.361093	0	0	1	NS+NCSF
Q8NEZ3	WDR19	WD repeat-containing protein 19	151.5	6.35	0	0	0	0.356519	0	0	0	0	1	0	NS+NCSF
Q8NG04	SLC26A10	Solute carrier family 26 member 10	60	8.27	0	0	0	0	0	0	0.361093	0	0	1	NS+NCSF
Q8NG27	PJA1	E3 ubiquitin-protein ligase Praja-1	71	5.17	0	0	0	0	0	0	0.361093	0	0	1	NS+NCSF
Q8NG48	LINS1	Protein Lines homolog 1	85.8	6.52	0	0	0	0.356519	0.384704	0	0	0	2	0	NS+NCSF
Q8NGU4	OR2I1P	Putative olfactory receptor 2I1	34.1	9.44	0	0	0	0	0	0	0.361093	0	0	1	NS+NCSF
Q8NH06	OR1P1	Olfactory receptor 1P1	36.6	8.03	0	0.74759	0	0	0	0	0	1	0	0	NS+NCSF
Q8NHQ1	CEP70	Centromal protein of 70 kDa	69.7	5.71	0.852204	0	0	0	0	0	0	1	0	0	NS+NCSF
Q8NHY3	GAS2L2	GAS2-like protein 2	96.5	9.13	0	0	0	0	0	0	0.361093	0	0	1	NS+NCSF
Q8NI99	ANGPTL6	Angiopoietin-related protein 6	51.7	8.53	0.852204	0	0	0	0	0	0	1	0	0	S
Q8TBA6	GOLGA5	Golgin subfamily A member 5	83	5.83	0	0	0	0	0.384704	0	0	0	1	0	NS+NCSF
Q8TDU9	RXFP4	Relaxin-3 receptor 2	41.1	10.29	0.889319	0	0	0	0	0	0	1	0	0	NS+NCSF
Q8TDW4	ST7L	Suppressor of tumorigenicity 7 protein-like	64.7	7.53	0	0	0	0	0	0	0.361093	0	0	1	NS+NCSF
Q8TDX9	PKD1L1	Polycystic kidney disease protein 1-like 1	315.2	7.06	0	0	0	0	0.380348	0	0	0	1	0	NS+NCSF
Q8TER5	ARHGEF40	Rho guanine nucleotide exchange factor 40	164.6	6.15	0	0	0	0	0.384704	0	0	0	1	0	NS+NCSF
Q8TF46	DIS3L	DIS3-like exonuclease 1	120.7	6.54	0	0.74759	0	0	0	0	0	1	0	0	NS+NCSF
Q8TF72	SHROOM3	Protein Shroom3	216.7	7.8	0	0	0	0.356519	0	0	0	0	1	0	S
Q8WTQ1	DEFB104A	Beta-defensin 104	8.5	9.19	0	0	0	0	0	0	0.361093	0	0	1	NS+NCSF
Q8WUQ7	CACTIN	Cactin	88.6	9.14	0	0	0	0	0	0	0.361093	0	0	1	NS+NCSF
Q8WWI1	LMO7	LIM domain only protein 7	192.6	8.09	0	0	0	0	0	0	0.361093	0	0	1	S
Q8WWK9	CKAP2	Cytkeleton-associated protein 2	76.9	9.41	0	0	0	0	0	0.423158	0	0	0	1	NS+NCSF
Q8WWQ8	STAB2	Stabilin-2	276.8	6.4	0	0.726722	0.751366	0	0	0	0	2	0	0	S
Q8WWZ8	OIT3	Oncoprotein-induced transcript 3 protein	60	5.58	0	0	0	0	0	0.423158	0	0	0	1	S
Q8WXD2	SCG3	Secretogranin-3	53	5.03	0	0.74759	0	1.1084	0	0.89057	0	1	1	1	S+CSF
Q8WXG9	ADGRV1	Adhesion G-protein coupled receptor V1	692.6	4.64	0	0	0	0	0	0.423158	0	0	0	1	NS+NCSF
Q8WXI7	MUC16	Mucin-16	1518.2	5.26	0	0.726722	0	0	0	0	0	1	0	0	S
Q8WXK3	ASB13	Ankyrin repeat and SOCS box protein 13	30	6.81	0	0	0	0	0	0.467412	0	0	0	1	NS+NCSF
Q8WXQ8	CPA5	Carboxypeptidase A5	49	6.73	0	0	0	0	0.380348	0	0	0	1	0	NS+NCSF
Q8WXX7	AUTS2	Autism susceptibility gene 2 protein	138.9	9.38	0	0	0	0	0	0	0.361093	0	0	1	NS+NCSF
Q8WY54	PPM1E	Protein phphatase 1E	83.9	5.01	0.852204	0.74759	0.825847	0	0	0	0	3	0	0	NS+NCSF
Q8WYL5	SSH1	Protein phphatase Slingshot homolog 1	115.4	6.25	0	0	0	0	0	0.423158	0	0	0	1	NS+NCSF
Q8WZ60	KLHL6	Kelch-like protein 6	70.3	6.29	0	0.726722	0	0	0	0	0	1	0	0	NS+NCSF
Q92604	LPGAT1	Acyl-CoA:lysophphatidylglycerol acyltransferase 1	43.1	8.92	0	0	0	0.356519	0	0	0	0	1	0	S
Q92748	THRSP	Thyroid hormone-inducible hepatic protein	16.6	4.87	0	0	0	0.395366	0	0	0	0	1	0	NS+NCSF
Q92752	TNR	Tenascin-R	149.5	4.82	0	0	0	0	0	0.423158	1.10505	0	0	2	S+CSF
Q92859	NEO1	Neogenin	159.9	6.54	0	0	0.825847	0	0	0	0	1	0	0	S
Q92876	KLK6	Kallikrein-6	26.8	7.44	0	0	0	0.395366	0	0	0	0	1	0	S+CSF
Q92915	FGF14	Fibroblast growth factor 14	27.7	10.1	0	0	0	0	0	0.423158	0	0	0	1	NS+NCSF
Q92954	PRG4	Proteoglycan 4	151	9.51	0	0	0	0	0	0	0.361093	0	0	1	S
Q92995	USP13	Ubiquitin carboxyl-terminal hydrolase 13	97.3	5.53	0	0	0	0	0	0	0.361093	0	0	1	NS+NCSF
Q93008	USP9X	Probable ubiquitin carboxyl-terminal hydrolase FAF-X	290.3	5.8	0	0	0	0	0.380348	0	0	0	1	0	S
Q93088	BHMT	Betaine--homocysteine S-methyltransferase 1	45	7.03	0	0	0	2.21681	4.99244	19.1058	15.1404	0	2	2	S
Q969P0	IGSF8	Immunoglobulin superfamily member 8	65	8	0	0	0	0	0	0	0.361093	0	0	1	S+CSF
Q969T7	NT5C3B	7-methylguanine phphate-specific 5'-nucleotidase	34.4	6.38	3.44593	3.71708	7.1347	0	0	0.423158	0	3	0	1	NS+NCSF
Q96AY4	TTC28	Tetratricopeptide repeat protein 28	270.7	6.89	0	0	0	0	0	0.423158	0.361093	0	0	2	NS+NCSF
Q96D09	GPRASP2	G-protein coupled receptor-associated sorting protein 2	93.7	5.01	0	0	0	0	0	0.423158	0.382865	0	0	2	NS+NCSF
Q96DC9	OTUB2	Ubiquitin thioesterase OTUB2	27.2	6.23	0	0.74759	0	0	0	0	0	1	0	0	NS+NCSF
Q96DN5	TBC1D31	TBC1 domain family member 31	124.1	8.62	0	0	0	0	0.380348	0	0	0	1	0	NS+NCSF
Q96EY1	DNAJA3	DnaJ homolog subfamily A member 3, mitochondrial	52.5	9.26	0	0	0	0.395366	0	0	0	0	1	0	NS+NCSF
Q96EY8	MMAB	Corrinoid adenyltransferase	27.4	8.6	0	0	0	0	0.384704	0	0	0	1	0	S
Q96FS4	SIPA1	Signal-induced proliferation-associated protein 1	112.1	6.6	0.889319	0	0	0	0	0	0	1	0	0	S
Q96GN5	CDCA7L	Cell division cycle-associated 7-like protein	52.2	5.74	0	0	0	0.395366	0	0	0	0	1	0	NS+NCSF
Q96GR2	ACSBG1	Long-chain-fatty-acid--CoA ligase ACSBG1	81.2	6.02	1.77864	0	0	0	0	0	0	1	0	0	NS+NCSF
Q96GW7	BCAN	Brevican core protein	99.1	4.64	0	0	0	0	0	0	0.722186	0	0	1	S+CSF
Q96H12	MSANTD3	Myb/SANT-like DNA-binding domain-containing protein 3	32.3	8.37	0	0.74759	0	0	0	0	0	1	0	0	S
Q96HE9	PRR11	Proline-rich protein 11	40.1	10.11	0.889319	0	0.751366	0	0	0	0	2	0	0	NS+NCSF
Q96HJ3	CCDC34	Coiled-coil domain-containing protein 34	43.2	7.4	0	0	0	0	0.384704	0	0	0	1	0	NS+NCSF
Q96IU2	ZBED3	Zinc finger BED domain-containing protein 3	25.1	8.31	0	0	0	0	0.380348	0	0	0	1	0	NS+NCSF
Q96IY4	CPB2	Carboxypeptidase B2	48.4	7.71	0	0	0	0	0	0.467412	0	0	0	1	S+CSF
Q96J65	ABCC12	ATP-binding cassette sub-family C member 12	152.2	8.35	0.852204	0	0.751366	0	0	0	0	2	0	0	NS+NCSF
Q96JB2	COG3	Conserved oligomeric Golgi complex subunit 3	94	5.57	0	0	0	0.356519	0	0	0	0	1	0	NS+NCSF
Q96JF6	ZNF594	Zinc finger protein 594	93.8	8.7	0	0	0	0	0	0	0.76573	0	0	1	NS+NCSF
Q96JN2	CCDC136	Coiled-coil domain-containing protein 136	134	4.65	0	0	0	0.356519	0	0	0	0	1	0	NS+NCSF
Q96K76	USP47	Ubiquitin carboxyl-terminal hydrolase 47	157.2	5.08	0	0	0	0	0.380348	0	0	0	1	0	NS+NCSF
Q96KN2	CNDP1	Beta-Ala-His dipeptidase	56.7	5.3	0	0	0	0	0	0.423158	0	0	0	1	S+CSF
Q96KR1	ZFR	Zinc finger RNA-binding protein	116.9	9.04	0	0	0	0	0.384704	0	0	0	1	0	NS+NCSF
Q96KT0	FAM167A-AS1	Uncharacterized protein FAM167A-AS1	11.6	9.77	0	0	0	0	0	0.467412	0	0	0	1	NS+NCSF
Q96L15	ART5	Ecto-ADP-ribyltransferase 5	32	8.27	0	0	0	0.751885	0	0	0	0	1	0	NS+NCSF
Q96L73	NSD1	Histone-lysine N-methyltransferase, H3 lysine-36 specific	296.5	8.03	0	0.74759	0	0	0	0	0	1	0	0	NS+NCSF
Q96LD4	TRIM47	E3 ubiquitin-protein ligase TRIM47	69.5	6.44	0	0.74759	0	0	0	0	0	1	0	0	NS+NCSF
Q96M83	CCDC7	Coiled-coil domain-containing protein 7	157.4	7.58	0	0	0	0.356519	0	0	0	0	1	0	NS+NCSF
Q96MF4	CCDC140	Coiled-coil domain-containing protein 140	18.2	10.64	0	0	0	0.395366	0	0	0	0	1	0	NS+NCSF
Q96MG8	PCMTD1	Protein-L-isoaspartate O-methyltransferase domain-containing protein 1	40.7	5.66	0	1.45344	0	0	0	0	0	1	0	0	NS+NCSF
Q96N16	JAKMIP1	Janus kinase and microtubule-interacting protein 1	73.2	6.1	0	0	0	0	0	0	0.361093	0	0	1	S
Q96N23	CFAP54	Cilia- and flagella-associated protein 54	351.7	8.1	0	0	0	0	0	0	0.361093	0	0	1	S
Q96NL3	ZNF599	Zinc finger protein 599	67.4	8.37	0	0	0	0.356519	0	0	0	0	1	0	NS+NCSF
Q96NZ8	WFIKKN1	WAP, Kazal, immunoglobulin, Kunitz and NTR domain-containing protein 1	58.8	6.2	0	0	0	0	0	0	0.361093	0	0	1	S+CSF
Q96PD2	DCBLD2	Discoidin, CUB and LCCL domain-containing protein 2	85	7.17	0	0	0	0	0.384704	0	0	0	1	0	NS+NCSF
Q96PD5	PGLYRP2	N-acetylmuramoyl-L-alanine amidase	62.2	7.55	0	0	0	0.395366	0.760696	3.94119	0.722186	0	2	2	S+CSF
Q96PQ1	SIGLEC12	Sialic acid-binding Ig-like lectin 12	64.9	6.68	0	0	0	0	0	0	0.361093	0	0	1	NS+NCSF
Q96PX8	SLITRK1	SLIT and NTRK-like protein 1	77.7	6.44	0	0	0	0.356519	0	0	0	0	1	0	S
Q96Q42	ALS2	Alsin	183.5	6.27	0	0	0	0	0	0	0.361093	0	0	1	NS+NCSF
Q96QB1	DLC1	Rho GTPase-activating protein 7	170.5	6.4	0	0	0	0	0	0.423158	0	0	0	1	S
Q96QF7	GCNA	Acidic repeat-containing protein	76.1	4.6	0	0	0	0	0	0.467412	0	0	0	1	NS+NCSF
Q96QT4	TRPM7	Transient receptor potential cation channel subfamily M member 7	212.6	7.88	0	0	0	0	0	0.467412	0	0	0	1	S
Q96QZ7	MAGI1	Membrane-associated guanylate kinase, WW and PDZ domain-containing protein 1	164.5	7.58	0	0	0	0	0.380348	0	0	0	1	0	NS+NCSF
Q96R06	SPAG5	Sperm-associated antigen 5	134.3	5	0	0	0	0	0.380348	0	0	0	1	0	NS+NCSF
Q96RL7	VPS13A	Vacuolar protein sorting-associated protein 13A	360	6.33	0	0	0	0	0.380348	0	0	0	1	0	S
Q96SE7	ZNF347	Zinc finger protein 347	95.7	9.17	0	0	0	0	0.384704	0	0	0	1	0	NS+NCSF
Q96T17	MAP7D2	MAP7 domain-containing protein 2	81.9	8.84	0.852204	0	0	0	0	0	0	1	0	0	CSF
Q96T21	SECISBP2	Selenocysteine insertion sequence-binding protein 2	95.4	8.12	0	0	0	0	0.384704	0	0	0	1	0	S
Q96T54	KCNK17	Potassium channel subfamily K member 17	36.9	8.29	0	0	0.751366	0	0	0	0	1	0	0	NS+NCSF
Q96T58	SPEN	Msx2-interacting protein	402	7.64	0	0	0	0.395366	0	0	0.361093	0	1	1	S
Q99457	NAP1L3	Nucleome assembly protein 1-like 3	57.6	5.08	0	0	0	0.395366	0	0	0	0	1	0	NS+NCSF
Q99590	SCAF11	Protein SCAF11	164.6	8.41	0	0.74759	0	0	0	0	0	1	0	0	NS+NCSF
Q99633	PRPF18	Pre-mRNA-splicing factor 18	39.8	8.15	0	0	0	0	0	0	0.361093	0	0	1	NS+NCSF
Q99689	FEZ1	Fasciculation and elongation protein zeta-1	45.1	4.3	0	0	0	0	0	0	0.382865	0	0	1	NS+NCSF
Q99743	NPAS2	Neuronal PAS domain-containing protein 2	91.7	6.81	0	0.726722	0	0	0	0	0	1	0	0	NS+NCSF
Q99755	PIP5K1A	Phphatidylinitol 4-phphate 5-kinase type-1 alpha	62.6	8.21	0	0	0	0	0.765052	0	0	0	1	0	S
Q99807	COQ7	5-demethoxyubiquinone hydroxylase, mitochondrial	24.3	8.59	0	0.726722	0	0	0	0	0	1	0	0	NS+NCSF
Q99816	TSG101	Tumor susceptibility gene 101 protein	43.9	6.46	0	0	0	0.356519	0	0	0	0	1	0	NS+NCSF
Q99832	CCT7	T-complex protein 1 subunit eta	59.3	7.65	0.889319	0	0	0	0	0	0	1	0	0	S
Q99928	GABRG3	Gamma-aminobutyric acid receptor subunit gamma-3	54.3	7.52	0	0.74759	0.825847	0	0	0	0	2	0	0	NS+NCSF
Q9BQ90	KLHDC3	Kelch domain-containing protein 3	43.1	8.07	0	0	0	0	0	0	0.382865	0	0	1	NS+NCSF
Q9BQI6	SLF1	SMC5-SMC6 complex localization factor protein 1	121	8.44	0	0	0	1.06956	0	0.423158	0.361093	0	1	2	NS+NCSF
Q9BRH9	ZNF251	Zinc finger protein 251	75.7	9.17	0	0	0	0.395366	0	0	0	0	1	0	NS+NCSF
Q9BTT0	ANP32E	Acidic leucine-rich nuclear phphoprotein 32 family member E	30.7	3.85	0	0	0	0	0	0	1.12682	0	0	1	NS+NCSF
Q9BU68	PRR15L	Proline-rich protein 15-like protein	11.7	9.5	0	0	0	0	0	0	0.361093	0	0	1	NS+NCSF
Q9BW04	SARG	Specifically androgen-regulated gene protein	63.9	8.62	0	0	0	0.395366	0	0	0	0	1	0	NS+NCSF
Q9BWF2	TRAIP	E3 ubiquitin-protein ligase TRAIP	53.3	8.48	0	0	0	0.356519	0	0	0	0	1	0	NS+NCSF
Q9BXJ2	C1QTNF7	Complement C1q tumor necris factor-related protein 7	30.7	5.26	0	0	0	0	0.380348	0	0	0	1	0	NS+NCSF
Q9BXJ9	NAA15	N-alpha-acetyltransferase 15, NatA auxiliary subunit	101.2	7.42	0	0	0	0.395366	0	0	0	0	1	0	S
Q9BXS5	AP1M1	AP-1 complex subunit mu-1	48.6	7.3	0	0	0	0	0	0.423158	0	0	0	1	S
Q9BY50	SEC11C	Signal peptidase complex catalytic subunit SEC11C	21.5	9.2	0	0	0	0	0	0.467412	0	0	0	1	NS+NCSF
Q9BY76	ANGPTL4	Angiopoietin-related protein 4	45.2	8.85	0	0	0	0	0	0.423158	0	0	0	1	S
Q9BZ76	CNTNAP3	Contactin-associated protein-like 3	140.6	7.78	0	0	0	0.395366	0	0	0	0	1	0	NS+NCSF
Q9BZD4	NUF2	Kinetochore protein Nuf2	54.3	8.27	0	0	0	0	0	0	0.382865	0	0	1	NS+NCSF
Q9BZQ6	EDEM3	ER degradation-enhancing alpha-mannidase-like protein 3	104.6	4.93	0	0	0	0.395366	0	0	0	0	1	0	NS+NCSF
Q9C0A1	ZFHX2	Zinc finger homeobox protein 2	274	5.88	0	0	0	0	0.384704	0	0	0	1	0	NS+NCSF
Q9C0G6	DNAH6	Dynein heavy chain 6, axonemal	475.7	6	0	0	0	0	0	0	0.361093	0	0	1	NS+NCSF
Q9GZU3	TMEM39B	Transmembrane protein 39B	56.2	9.41	0	0	0	0	0	0.467412	0	0	0	1	NS+NCSF
Q9H0M4	ZCWPW1	Zinc finger CW-type PWWP domain protein 1	72	7.53	0	0	0	0	0.384704	0	0	0	1	0	S
Q9H2X0	CHRD	Chordin	102	7.75	0	0	0	0	0	0	0.361093	0	0	1	S+CSF
Q9H3D4	TP63	Tumor protein 63	76.7	6.57	0	0	0	0	0	0.423158	0	0	0	1	NS+NCSF
Q9H3S4	TPK1	Thiamin pyrophphokinase 1	27.2	5.2	1.70441	0	0	0	0	0	0	1	0	0	NS+NCSF
Q9H488	POFUT1	GDP-fuce protein O-fucyltransferase 1	43.9	8.53	0	0	0.825847	0	0	0	0	1	0	0	NS+NCSF
Q9H4A9	DPEP2	Dipeptidase 2	53.3	6.54	0	0	0	0.356519	0	0	2.95406	0	1	1	S
Q9H4B7	TUBB1	Tubulin beta-1 chain	50.3	5.17	0	0	0	0	0	0	0.382865	0	0	1	S
Q9H4D0	CLSTN2	Calsyntenin-2	106.9	5.39	0	0	0	0	0	0.467412	0	0	0	1	S+CSF
Q9H583	HEATR1	HEAT repeat-containing protein 1	242.2	6.54	0	0	0	0	0.384704	0	0	0	1	0	NS+NCSF
Q9H6T0	ESRP2	Epithelial splicing regulatory protein 2	78.4	6.71	0	0	0	0	0.384704	0	0	0	1	0	NS+NCSF
Q9H6Z4	RANBP3	Ran-binding protein 3	60.2	4.78	0	0	0	0	0	0	0.382865	0	0	1	S
Q9H841	NIPAL2	NIPA-like protein 2	42.1	8.54	0	0.74759	0	0	0	0	0	1	0	0	NS+NCSF
Q9H9H4	VPS37B	Vacuolar protein sorting-associated protein 37B	31.3	7.34	0	0	0.825847	0	0	0	0	1	0	0	NS+NCSF
Q9HAZ1	CLK4	Dual specificity protein kinase CLK4	57.5	8.68	0	0.726722	0	0	0	0	0	1	0	0	NS+NCSF
Q9HBI0	PARVG	Gamma-parvin	37.5	5.49	0	0	0	0	0	0	0.382865	0	0	1	NS+NCSF
Q9HC84	MUC5B	Mucin-5B	596	6.64	0	0	0.751366	0	0	0	0	1	0	0	S
Q9HCH0	NCKAP5L	Nck-associated protein 5-like	139.3	8.06	0	0.726722	0	0	0	0	0	1	0	0	S
Q9HCI5	MAGEE1	Melanoma-associated antigen E1	103.2	5.33	0	0	0	0	0	0.423158	0	0	0	1	NS+NCSF
Q9HCL2	GPAM	Glycerol-3-phphate acyltransferase 1, mitochondrial	93.7	7.74	0	0	0	0	0	0.467412	0	0	0	1	NS+NCSF
Q9HCS5	EPB41L4A	Band 4.1-like protein 4A	79	9.38	0	0	0	0	0	0	0.361093	0	0	1	S
Q9N2K0	AF108843.1	HERV-H_2q24.3 provirus ancestral Env polyprotein	64.3	8.25	0	0	0	0	0	0.467412	0	0	0	1	NS+NCSF
Q9NP71	MLXIPL	Carbohydrate-responsive element-binding protein	93	8.41	0	0	0	0.356519	0	0	0	0	1	0	NS+NCSF
Q9NPE6	SPAG4	Sperm-associated antigen 4 protein	48.1	7.14	0	0	0	0	0	0.423158	0	0	0	1	S
Q9NPR9	GPR108	Protein GPR108	60.6	8.69	0	0	0	0.356519	0	0	0.382865	0	1	1	NS+NCSF
Q9NQV6	PRDM10	PR domain zinc finger protein 10	130.1	6.74	0	0.726722	0	0	0	0	0	1	0	0	NS+NCSF
Q9NR09	BIRC6	Baculoviral IAP repeat-containing protein 6	529.9	6.05	0	0	0	0	0.380348	0	0	0	1	0	S
Q9NR48	ASH1L	Histone-lysine N-methyltransferase ASH1L	332.6	9.39	0	0	0	0	0	0	0.361093	0	0	1	NS+NCSF
Q9NRN7	AASDHPPT	L-aminoadipate-semialdehyde dehydrogenase-phphopantetheinyl transferase	35.8	6.8	0	0	0	0	0	0.423158	0	0	0	1	NS+NCSF
Q9NS87	KIF15	Kinesin-like protein KIF15	160.1	6	0	0	0	0	0	0	0.382865	0	0	1	NS+NCSF
Q9NSD7	RXFP3	Relaxin-3 receptor 1	51.1	8.79	0	0	0	0	0	0	0.382865	0	0	1	NS+NCSF
Q9NTQ9	GJB4	Gap junction beta-4 protein	30.4	8.09	0	0	0	0	0.384704	0	0	0	1	0	NS+NCSF
Q9NUJ7	PLCXD1	PI-PLC X domain-containing protein 1	36.6	6.58	0	0	0	0	0	0	0.382865	0	0	1	NS+NCSF
Q9NUP7	TRMT13	tRNA:m(4)X modification enzyme TRM13 homolog	54.2	8.09	0	0	0	0	0.380348	0	0	0	1	0	NS+NCSF
Q9NUX5	POT1	Protection of telomeres protein 1	71.4	6.73	0	0	0	0.356519	0	0	0	0	1	0	NS+NCSF
Q9NUY8	TBC1D23	TBC1 domain family member 23	78.3	5.41	0.889319	0	0	0	0.380348	0	0	1	1	0	S
Q9NVH2	INTS7	Integrator complex subunit 7	106.8	8.02	0	0	0	0	0.384704	0	0	0	1	0	NS+NCSF
Q9NWF9	RNF216	E3 ubiquitin-protein ligase RNF216	99.3	4.91	0	0	0	0.356519	0	0	0	0	1	0	NS+NCSF
Q9NXG2	THUMPD1	THUMP domain-containing protein 1	39.3	7.88	0	0	0	0	0.384704	0	0	0	1	0	NS+NCSF
Q9NXL2	ARHGEF38	Rho guanine nucleotide exchange factor 38	89	6.25	0	0.726722	0	0	0	0	0	1	0	0	NS+NCSF
Q9NXZ2	DDX43	Probable ATP-dependent RNA helicase DDX43	72.8	8.75	0	0	0	0.356519	0	0	0	0	1	0	NS+NCSF
Q9NY15	STAB1	Stabilin-1	275.3	6.49	0	0	0	0	0	0.467412	0	0	0	1	S+CSF
Q9NYY8	FASTKD2	FAST kinase domain-containing protein 2, mitochondrial	81.4	8.05	0	0	0	0	0	0	0.382865	0	0	1	S
Q9NZ71	RTEL1	Regulator of telomere elongation helicase 1	133.6	8.29	0	0	0.825847	0	0	0	0	1	0	0	NS+NCSF
Q9NZI5	GRHL1	Grainyhead-like protein 1 homolog	70.1	6.73	0	0	0	0	0.380348	0	0	0	1	0	NS+NCSF
Q9NZJ4	SACS	Sacsin	520.8	7.05	0	0	0	0	0.384704	0	0	0	1	0	S
Q9NZM4	BICRA	BRD4-interacting chromatin-remodeling complex-associated protein	158.4	6.65	0.889319	0	0	0	0	0	0	1	0	0	NS+NCSF
Q9NZP8	C1RL	Complement C1r subcomponent-like protein	53.5	7.2	0	0	0.825847	0	0	0	0	1	0	0	S+CSF
Q9P227	ARHGAP23	Rho GTPase-activating protein 23	162.1	9.19	0.889319	0	0	0	0	0	0	1	0	0	NS+NCSF
Q9P2D3	HEATR5B	HEAT repeat-containing protein 5B	224.2	7.17	0	0	0	0	0.384704	0	0	0	1	0	NS+NCSF
Q9P2E9	RRBP1	Ribome-binding protein 1	152.4	8.6	0	0	0	0	0	0.423158	0	0	0	1	S+CSF
Q9P2G4	MAP10	Microtubule-associated protein 10	100.3	7.17	0	0	0	0.356519	0	0	0	0	1	0	NS+NCSF
Q9P2J3	KLHL9	Kelch-like protein 9	69.4	6.35	0	0	0	0	0.384704	0	0.382865	0	1	1	NS+NCSF
Q9UBR1	UPB1	Beta-ureidopropionase	43.1	6.54	0	0	0	0.356519	0	0.423158	0	0	1	1	S
Q9UG22	GIMAP2	GTPase IMAP family member 2	38	8.24	0	0	0	0	0	0	0.382865	0	0	1	NS+NCSF
Q9UGI9	PRKAG3	5'-AMP-activated protein kinase subunit gamma-3	54.2	5.9	0	0	0	0	0	0.467412	0	0	0	1	NS+NCSF
Q9UGK3	STAP2	Signal-transducing adaptor protein 2	44.9	8.16	0	0	0	0	0	0.423158	0.361093	0	0	2	NS+NCSF
Q9UGL1	KDM5B	Lysine-specific demethylase 5B	175.5	6.7	0	0	0	0.395366	0.384704	0	0	0	2	0	S
Q9UHC7	MKRN1	E3 ubiquitin-protein ligase makorin-1	53.3	5.14	0	0	0	0	0	0	0.382865	0	0	1	NS+NCSF
Q9UHI6	DDX20	Probable ATP-dependent RNA helicase DDX20	92.2	6.95	0	0	0	0	0.384704	0	0.382865	0	1	1	S
Q9UHL0	DDX25	ATP-dependent RNA helicase DDX25	54.7	6.28	0.852204	0	0	0	0	0	0	1	0	0	NS+NCSF
Q9UIF8	BAZ2B	Bromodomain adjacent to zinc finger domain protein 2B	240.3	6.54	0	0	0	0	0	0	0.361093	0	0	1	NS+NCSF
Q9UJJ9	GNPTG	N-acetylglucamine-1-phphotransferase subunit gamma	34	6.95	0	0	0	0	0	0	0.382865	0	0	1	S+CSF
Q9UJV9	DDX41	Probable ATP-dependent RNA helicase DDX41	69.8	6.84	0	0	0	0	0	0	0.361093	0	0	1	NS+NCSF
Q9UJW8	ZNF180	Zinc finger protein 180	79.1	7.8	0	0	0	0	0	0.423158	0	0	0	1	NS+NCSF
Q9UJX4	ANAPC5	Anaphase-promoting complex subunit 5	85	6.87	0	0	0	0	0	0	0.382865	0	0	1	NS+NCSF
Q9UK73	FEM1B	Protein fem-1 homolog B	70.2	6.61	0	0	0	0	0.384704	0	0	0	1	0	NS+NCSF
Q9UKI8	TLK1	Serine/threonine-protein kinase tousled-like 1	86.6	8.72	0.889319	0	0	0	0	0	0	1	0	0	NS+NCSF
Q9UKM7	MAN1B1	Endoplasmic reticulum mannyl-oligaccharide 1,2-alpha-mannidase	79.5	7.72	0	0	0	0	0	0.423158	0	0	0	1	S+CSF
Q9UKQ2	ADAM28	Disintegrin and metalloproteinase domain-containing protein 28	87.1	6.95	0	0	0	0	0	0	0.382865	0	0	1	CSF
Q9UL12	SARDH	Sarcine dehydrogenase, mitochondrial	101	7.25	0.852204	0	0	0	0	0	0	1	0	0	S
Q9ULE6	PALD1	Paladin	96.7	6.54	0	0	0	0	0	0	0.361093	0	0	1	NS+NCSF
Q9ULG1	INO80	Chromatin-remodeling ATPase INO80	176.6	9.5	0	0	0	0	0	0.423158	0	0	0	1	NS+NCSF
Q9ULH7	MRTFB	Myocardin-related transcription factor B	118.1	6.28	0	0	0	0	0	0	0.382865	0	0	1	NS+NCSF
Q9ULK2	ATXN7L1	Ataxin-7-like protein 1	91.5	9.79	0	0	0	1.06956	1.91916	8.12852	4.89016	0	2	2	NS+NCSF
Q9ULL0	KIAA1210	Acromal protein KIAA1210	186.9	8.51	0	0	0	0	0	0	0.382865	0	0	1	NS+NCSF
Q9ULX7	CA14	Carbonic anhydrase 14	37.6	6.37	0.852204	0	0	0	0	0	0	1	0	0	NS+NCSF
Q9UM07	PADI4	Protein-arginine deiminase type-4	74	6.58	0	0	0	0	0	0.467412	0	0	0	1	NS+NCSF
Q9UMN6	KMT2B	Histone-lysine N-methyltransferase 2B	293.3	8.22	0	0	0.825847	0	0	0	0	1	0	0	NS+NCSF
Q9UN74	PCDHA4	Protocadherin alpha-4	102.2	5.08	0	0	0	0	0.380348	0	0	0	1	0	NS+NCSF
Q9UN75	PCDHA12	Protocadherin alpha-12	101.6	5.27	0	0	0.751366	0	0	0	0	1	0	0	NS+NCSF
Q9UPN4	CEP131	Centromal protein of 131 kDa	122.1	8.69	0	0	0	0	0	0.423158	0	0	0	1	NS+NCSF
Q9UPP2	IQSEC3	IQ motif and SEC7 domain-containing protein 3	127.5	6.51	0	0	0	0	0	0.467412	0	0	0	1	NS+NCSF
Q9UPY3	DICER1	Endoribonuclease Dicer	218.5	5.68	0	0	0	0	0	0.423158	0	0	0	1	NS+NCSF
Q9UQ05	KCNH4	Potassium voltage-gated channel subfamily H member 4	111.6	8.54	0	0	0	0.395366	0	0	0	0	1	0	NS+NCSF
Q9Y2F5	ICE1	Little elongation complex subunit 1	247.7	5.48	0	0	0	0	0.384704	0	0	0	1	0	NS+NCSF
Q9Y2G8	DNAJC16	DnaJ homolog subfamily C member 16	90.5	7.12	0	0	0	0.356519	0	0	0	0	1	0	NS+NCSF
Q9Y2H6	FNDC3A	Fibronectin type-III domain-containing protein 3A	131.8	6.71	0	0.726722	0	0	0	0	0	1	0	0	NS+NCSF
Q9Y2I1	NISCH	Nischarin	166.5	5.14	0	0.74759	0	0	0	0	0	1	0	0	NS+NCSF
Q9Y2U5	MAP3K2	Mitogen-activated protein kinase kinase kinase 2	69.7	8	0	0	0	0.713039	0.384704	0	0	0	2	0	NS+NCSF
Q9Y3D2	MSRB2	Methionine-R-sulfoxide reductase B2, mitochondrial	19.5	8.63	0	0	0	0	0	0.423158	0	0	0	1	NS+NCSF
Q9Y3E5	PTRH2	Peptidyl-tRNA hydrolase 2, mitochondrial	19.2	8.73	0	0	0	0.356519	0	0	0	0	1	0	NS+NCSF
Q9Y485	DMXL1	DmX-like protein 1	337.6	6.34	0	0	0	0	0	0	0.382865	0	0	1	S
Q9Y4A8	NFE2L3	Nuclear factor erythroid 2-related factor 3	76.1	5.44	0	0	1.65169	0	0	0	0	1	0	0	NS+NCSF
Q9Y4D1	DAAM1	Disheveled-associated activator of morphogenesis 1	123.4	7.23	0	0	0	0	0	0.423158	0	0	0	1	NS+NCSF
Q9Y574	ASB4	Ankyrin repeat and SOCS box protein 4	48.2	7.64	0	0	0	0.395366	0	0	0	0	1	0	NS+NCSF
Q9Y597	KCTD3	BTB/POZ domain-containing protein KCTD3	88.9	7.03	0	0	0.825847	0	0	0	0	1	0	0	NS+NCSF
Q9Y5H2	PCDHGA11	Protocadherin gamma-A11	101.5	4.96	0	0	0	0	0.380348	0	0	0	1	0	S
Q9Y5H7	PCDHA5	Protocadherin alpha-5	102	5.43	0	0	0	0.356519	0	0	0	0	1	0	NS+NCSF
Q9Y5Y6	ST14	Suppressor of tumorigenicity 14 protein	94.7	6.55	0	0.726722	0	0	0	0	0	1	0	0	S
Q9Y639	NPTN	Neuroplastin	44.4	7.99	0	0	0	0	0	0.423158	0	0	0	1	NS+NCSF
Q9Y653	ADGRG1	Adhesion G-protein coupled receptor G1	77.7	8.48	0	0	0	0	0	0	0.361093	0	0	1	S+CSF
Q9Y662	HS3ST3B1	Heparan sulfate glucamine 3-O-sulfotransferase 3B1	43.3	9.63	0	0	0	0	0	0	0.361093	0	0	1	S
Q9Y664	KPTN	KICSTOR complex protein kaptin	48.1	5.26	0	0	0	0	0	0	0.382865	0	0	1	NS+NCSF
Q9Y6D6	ARFGEF1	Brefeldin A-inhibited guanine nucleotide-exchange protein 1	208.6	5.85	0	0	0	0.356519	0	0	0	0	1	0	S
Q9Y6G5	COMMD10	COMM domain-containing protein 10	23	6.54	0	0	0	0	0	0	0.743958	0	0	1	NS+NCSF
Q9Y6L6	SLCO1B1	Solute carrier organic anion transporter family member 1B1	76.4	8.57	0	0	0.825847	0	0	0	0	1	0	0	NS+NCSF
Q9Y6V0	PCLO	Protein piccolo	560.4	6.47	0	0	0	0	0	0.467412	0	0	0	1	S
R4GNG6	UBE2E3	Ubiquitin-conjugating enzyme E2 E3	14.1	5.06	0	0	0	0	0	0	0.382865	0	0	1	NS+NCSF
U3KPS6	TM2D1	TM2 domain-containing protein 1 (Fragment)	5.7	5.83	0	0	0	0	0.384704	0.89057	0	0	1	1	NS+NCSF
U3KQB3	CSNK1G1	Non-specific serine/threonine protein kinase	54.4	8.75	0	0	0	0	0	0	0.361093	0	0	1	NS+NCSF
U3KQK0	H2BC15	Histone H2B	18.8	10.54	0	0	0	0	0	3.05062	1.10505	0	0	2	NS+NCSF
V9GYM3	APOA2	Apolipoprotein A-II	14.9	8.27	18.3045	5.89725	2.47754	5.61971	8.80898	4.54136	1.10505	3	2	2	S+CSF
X1WI26	THEMIS	Protein THEMIS (Fragment)	24	5.66	0	0	0	0	0	0.423158	0	0	0	1	NS+NCSF
