# Supplementary material for: Proteomic Analysis on Sequential Samples of Cystic Fluid Obtained from Human Brain Tumors
Source: Cancers (Basel). 2023 Aug 11;15(16):4070. doi: 10.3390/cancers15164070 (PMC10452907; doi:10.3390/cancers15164070)
Supplement: Supplementary file 1 [file cancers-15-04070-s001.zip › Table S2_190423.xlsx]

## Sheet: Sheet1
Accession	Gene Name	Description	MW [kDa]	calc. pI	MEAN_PV01A	MEAN_PV01B	MEAN_PV01C	MEAN_PV02A	MEAN_PV02B	MEAN_PV03A	MEAN_PV03B	F	F SM	F CS	F CG	MEAN SM	MEAN CS	MEAN CG	Dave SMvsCS	DCI SMvsCS	Dave SMvsCG	DCI SMvsCG	Dave_CSvsCG	DCI CSvsCG
P04217	A1BG	Alpha-1B-glycoprotein	54.2	5.86	7.85541	3.69621	3.15443	24.1769	14.549	11.1985	12.6908	7	3	2	2	4.90202	19.363	11.9447	-1.19192	-175.447	-0.836088	-59.3227	0.473896	116.124
P01023	A2M	Alpha-2-macroglobulin	163.2	6.46	147.029	189.397	162.757	30.4388	48.9198	29.3003	38.0852	7	3	2	2	166.394	39.6793	33.6928	1.2298	13056.3	1.32644	13275.9	0.163182	219.621
P01019	AGT	Angiotensinogen	53.1	6.32	11.4127	11.0678	9.9912	14.3635	16.4639	14.1606	11.8162	7	3	2	2	10.8239	15.4137	12.9884	-0.349864	-60.2125	-0.1818	-25.7714	0.17078	34.4411
C9JV77	AHSG	Alpha-2-HS-glycoprotein	39.4	5.72	3.48305	11.7945	10.2146	4.39477	1.52139	4.4086	5.61234	7	3	2	2	8.49739	2.95808	5.01047	0.967103	31.7277	0.516281	23.5505	-0.515122	-8.17729
P02768	ALB	Albumin	69.3	6.28	373.798	565.43	538.885	484.164	526.544	740.932	854.015	7	3	2	2	492.704	505.354	797.474	-0.0253484	-6312.52	-0.472445	-196603	-0.448439	-190291
P02647	APOA1	Apolipoprotein A-I	30.8	5.76	158.219	67.0708	72.4028	91.25	65.8119	122.16	56.0926	7	3	2	2	99.2308	78.5309	89.1264	0.232894	1839.82	0.107289	951.614	-0.126395	-888.207
V9GYM3	APOA2	Apolipoprotein A-II	14.9	8.27	18.3045	5.89725	2.47754	5.61971	8.80898	4.54136	1.10505	7	3	2	2	8.89311	7.21435	2.8232	0.208446	13.5203	1.03615	35.5585	0.874943	22.0382
P06727	APOA4	Apolipoprotein A-IV	45.3	5.38	10.412	13.2479	16.5235	4.47246	9.18498	16.1188	12.9213	7	3	2	2	13.3945	6.82872	14.52	0.64933	66.3904	-0.0806423	-15.7095	-0.72054	-82.0999
P04114	APOB	Apolipoprotein B-100	515.3	7.05	34.0154	22.1356	13.518	34.9432	64.2339	35.6228	29.3101	7	3	2	2	23.223	49.5885	32.4665	-0.724214	-959.858	-0.331966	-257.382	0.417331	702.476
K7ER74	APOC4-APOC2	Apolipoprotein C-II	20	6.64	3.48305	4.42294	3.98027	5.65856	5.73571	2.2043	2.61474	7	3	2	2	3.96208	5.69713	2.40952	-0.359253	-8.37961	0.487339	4.94617	0.811091	13.3258
P02649	APOE	Apolipoprotein E	36.1	5.73	12.1535	14.764	11.0405	5.69741	5.75313	4.1182	2.9976	7	3	2	2	12.6527	5.72527	3.5579	0.753883	63.6557	1.12208	73.7157	0.466946	10.06
P25311	AZGP1	Zinc-alpha-2-glycoprotein	34.2	6.05	5.22457	3.65448	3.90579	4.23248	4.21867	10.5983	8.16177	7	3	2	2	4.26161	4.22558	9.38005	0.00849158	0.152917	-0.750413	-34.912	-0.757697	-35.0649
P01024	C3	Complement C3	187	6.4	87.817	89.9122	57.2331	91.9242	126.925	44.1496	56.0491	7	3	2	2	78.3208	109.424	50.0993	-0.331339	-2919.77	0.439517	1812.1	0.743777	4731.87
A0A140TA32	C4A	C4a anaphylatoxin	187.6	7.12	5.22457	7.4133	6.98573	43.3374	48.6047	33.7532	29.8236	7	3	2	2	6.5412	45.9711	31.7884	-1.50174	-1035.28	-1.31737	-483.857	0.364783	551.418
P0C0L5	C4B	Complement C4-B	192.6	7.27	5.22457	7.4133	6.98573	46.3838	51.6649	35.0669	33.9263	7	3	2	2	6.5412	49.0244	34.4966	-1.52912	-1180.3	-1.36242	-573.614	0.347883	606.687
P08603	CFH	Complement factor H	139	6.61	2.63084	5.14966	3.07994	1.50377	1.91916	1.26948	2.5712	7	3	2	2	3.62015	1.71147	1.92034	0.715987	5.08818	0.613597	4.70889	-0.115023	-0.379286
P10909	CLU	Clusterin	52.5	6.27	9.59693	2.92776	1.57721	10.7664	6.50076	6.56864	4.10266	7	3	2	2	4.70063	8.63356	5.33565	-0.589901	-26.2212	-0.126544	-3.18659	0.472169	23.0346
P00450	CP	Ceruloplasmin	122.1	5.72	19.231	18.3976	12.4687	18.0841	15.3185	27.8981	26.1474	7	3	2	2	16.6991	16.7013	27.0227	-0.000129481	-0.0361117	-0.472241	-225.684	-0.472119	-225.648
P02671	FGA	Fibrinogen alpha chain	94.9	6.01	13.08	9.61433	14.046	7.44116	13.7753	8.70381	5.20771	7	3	2	2	12.2468	10.6082	6.95576	0.143385	18.7243	0.551073	50.8002	0.415904	32.0759
P02675	FGB	Fibrinogen beta chain	55.9	8.27	4.33525	16.965	24.1861	14.7977	38.585	12.7584	22.7016	7	3	2	2	15.1621	26.6914	17.73	-0.550933	-241.27	-0.156139	-42.2313	0.403471	199.038
C9JC84	FGG	Fibrinogen gamma chain	52.3	5.63	13.9322	17.65	33.1959	4.51131	15.2967	4.02969	13.413	7	3	2	2	21.5927	9.90399	8.72136	0.742218	184.078	0.8492	195.092	0.126992	11.0135
D6RF35	GC	Gc-globulin	53	5.52	18.3045	17.6709	14.9463	29.7258	14.5229	22.6874	18.5336	7	3	2	2	16.9739	22.1243	20.6105	-0.263462	-100.687	-0.193518	-68.3402	0.0708472	32.3465
P06396	GSN	Gelsolin	85.6	6.28	6.07677	3.67535	3.15443	4.86783	9.95438	5.67807	2.97583	7	3	2	2	4.30218	7.41111	4.32695	-0.530837	-18.2079	-0.00574127	-0.106876	0.525496	18.101
P02790	HPX	Hemopexin	51.6	7.02	18.2674	12.5212	4.73164	0.395366	10.3609	4.1182	10.459	7	3	2	2	11.8401	5.37812	7.28858	0.750598	55.6319	0.475884	43.5323	-0.301651	-12.0996
P04196	HRG	Histidine-rich glycoprotein	59.5	7.5	3.48305	0.74759	0.825847	4.47246	3.06021	4.4971	1.48792	7	3	2	2	1.68549	3.76633	2.99251	-0.763355	-5.67219	-0.558792	-3.05711	0.228981	2.61508
A0A286YEY1	IGHA1	Immunoglobulin heavy constant alpha 1 (Fragment)	42.8	5.64	9.55982	3.69621	8.63743	5.69741	9.18933	3.65079	3.42401	7	3	2	2	7.29782	7.44337	3.5374	-0.0197472	-1.07278	0.694111	20.3725	0.71142	21.4453
A0A0A0MS08	IGHG1	Immunoglobulin heavy constant gamma 1 (Fragment)	43.9	6.96	118.424	82.5406	77.8858	146.935	136.577	54.9886	44.9768	7	3	2	2	92.95	141.756	49.9827	-0.415891	-5727.54	0.601224	3070.72	0.957275	8798.26
A0A286YEY4	IGHG2	Immunoglobulin heavy constant gamma 2 (Fragment)	43.8	6.52	76.6641	47.8212	43.2616	27.3855	39.472	30.7025	50.5456	7	3	2	2	55.9157	33.4288	40.6241	0.503375	1004.54	0.316794	738.123	-0.194329	-266.416
A0A286YES1	IGHG3	Immunoglobulin heavy constant gamma 3 (Fragment)	49.1	6.87	75.8119	53.7394	50.3218	10.0076	21.4868	15.8284	19.0689	7	3	2	2	59.9577	15.7472	17.4486	1.16797	1673.48	1.09834	1645.24	-0.10251	-28.2406
A0A286YFJ8	IGHG4	Immunoglobulin heavy constant gamma 4 (Fragment)	43.8	6.24	40.0179	33.9092	31.6187	121.883	67.2853	48.2429	36.7497	7	3	2	2	35.1819	94.5842	42.4963	-0.915528	-3854.2	-0.188325	-284.084	0.75996	3570.12
P01871	IGHM	Immunoglobulin heavy constant mu	49.4	6.77	6.07677	5.17053	3.90579	4.90667	14.5447	3.65079	3.38047	7	3	2	2	5.05103	9.72568	3.51563	-0.632706	-34.538	0.35846	6.57663	0.937982	41.1146
A0A4W8ZXM2	IGHV3-72	Immunoglobulin heavy variable 3-72	11.2	7.97	7.00321	4.42294	6.38333	4.15479	3.81655	3.98544	2.61474	7	3	2	2	5.93649	3.98567	3.30009	0.393226	9.67819	0.570861	12.1757	0.188197	2.49748
P01834	IGKC	Immunoglobulin kappa constant	11.8	6.52	132.319	64.0804	63.4675	137.588	112.406	30.2351	32.8993	7	3	2	2	86.6222	124.997	31.5672	-0.362678	-4060.43	0.931639	3253.46	1.1935	7313.88
A0A2Q2TTZ9	IGKV1D-33	Immunoglobulin kappa variable 1-33	11.8	5.34	4.40948	2.96949	2.32858	5.14666	6.10299	4.74325	3.67625	7	3	2	2	3.23585	5.62482	4.20975	-0.53923	-10.584	-0.261604	-3.62563	0.287776	6.95833
A0A087WW87	IGKV2-40	Immunoglobulin kappa variable 2-40	13.3	4.61	3.48305	2.94862	3.98027	0.713039	1.14104	1.26948	1.80547	7	3	2	2	3.47065	0.927041	1.53747	1.15679	5.59299	0.772017	4.84079	-0.495375	-0.752205
P01619	IGKV3-20	Immunoglobulin kappa variable 3-20	12.5	4.96	6.11389	6.64484	4.58268	12.2313	7.27017	10.9772	11.3118	7	3	2	2	5.78047	9.75073	11.1445	-0.511263	-30.8315	-0.633861	-45.3931	-0.133406	-14.5617
P0DOY2	IGLC2	Immunoglobulin lambda constant 2	11.3	7.24	21.7505	8.09828	8.71191	51.0962	38.2308	13.7817	15.9842	7	3	2	2	12.8536	44.6635	14.883	-1.1061	-914.808	-0.146335	-28.1443	1.00025	886.664
A0A0B4J231	IGLL5	Immunoglobulin lambda-like polypeptide 5	23.1	8.84	18.2674	5.89725	6.30885	42.9032	19.8826	10.0867	7.01317	7	3	2	2	10.1578	31.3929	8.54992	-1.02213	-441.166	0.171899	15.0403	1.14378	456.207
P80748	IGLV3-21	Immunoglobulin lambda variable 3-21	12.4	5.29	2.63084	2.94862	2.32858	3.36406	3.81655	2.96211	2.59297	7	3	2	2	2.63601	3.5903	2.77754	-0.306534	-2.97085	-0.0522849	-0.383073	0.255272	2.58778
P19823	ITIH2	Inter-alpha-trypsin inhibitor heavy chain H2	106.4	6.86	6.96609	2.94862	1.50273	4.47246	10.6933	6.3225	4.80307	7	3	2	2	3.80582	7.58288	5.56278	-0.663301	-21.5079	-0.375076	-8.23016	0.307341	13.2778
P01042	KNG1	Kininogen-1	71.9	6.81	5.22457	2.94862	1.57721	1.1861	1.5301	1.86965	4.82484	7	3	2	2	3.25014	1.3581	3.34724	0.821154	4.35947	-0.0294387	-0.320333	-0.845483	-4.6798
P02763	ORM1	Alpha-1-acid glycoprotein 1	23.5	5.02	19.1196	22.0938	21.8575	7.32462	1.5301	8.43829	11.8816	7	3	2	2	21.0237	4.42736	10.1599	1.30418	211.196	0.69676	169.385	-0.785967	-41.8113
P19652	ORM2	Alpha-1-acid glycoprotein 2	23.6	5.11	22.6769	13.9955	12.5432	3.4029	4.60773	5.38767	6.33453	7	3	2	2	16.4052	4.00532	5.8611	1.21505	126.544	0.947091	117.389	-0.376182	-9.15497
P41222	PTGDS	Prtaglandin-H2 D-isomerase	21	7.8	6.96609	4.42294	2.40306	2.25565	4.20996	0.467412	0.382865	7	3	2	2	4.59736	3.23281	0.425138	0.348538	5.34235	1.66141	10.4775	1.53511	5.13515
P01009	SERPINA1	Alpha-1-antitrypsin	46.7	5.59	107.085	112.089	129.034	105.147	105.573	122.437	105.098	7	3	2	2	116.069	105.36	113.767	0.0967288	1185.68	0.0200324	264.553	-0.0767335	-921.124
P01011	SERPINA3	Alpha-1-antichymotrypsin	47.6	5.52	20.009	15.4907	18.0262	7.36346	17.9722	20.4389	17.1764	7	3	2	2	17.842	12.6678	18.8076	0.339179	78.931	-0.052696	-17.6952	-0.390132	-96.6261
P01008	SERPINC1	Antithrombin-III	52.6	6.71	9.59693	11.7945	8.56295	16.3403	4.97501	22.7317	17.581	7	3	2	2	9.98479	10.6577	20.1563	-0.0651938	-6.94495	-0.674927	-153.291	-0.616515	-146.346
P02787	TF	Serotransferrin	77	7.12	55.5432	57.5399	60.9899	174.405	113.184	134.797	150.915	7	3	2	2	58.0243	143.795	142.856	-0.849973	-8655.05	-0.844598	-8520.47	0.00655126	134.577
P02766	TTR	Transthyretin	15.9	5.76	8.6705	8.82501	15.9956	0.356519	1.14976	8.55167	8.54463	7	3	2	2	11.1637	0.753137	8.54815	1.7472	62.0304	0.265377	25.7785	-1.67611	-36.2519
P02042	HBD	Hemoglobin subunit delta	16	8.05	15.7108	22.1147	37.1017	0	0	7.76898	4.89016	5	3	0	2	24.9757	0	6.32957	2	311.894	1.19125	291.862	-2	-20.0317
P69891	HBG1	Hemoglobin subunit gamma-1	16.1	7.2	3.48305	5.17053	6.30885	0	0	2.76022	2.63651	5	3	0	2	4.98747	0	2.69836	2	12.4374	0.59567	8.79687	-2	-3.64058
P35527	KRT9	Keratin, type I cytoskeletal 9	62	5.24	0.889319	31.7081	37.9276	0	0	0.467412	4.44198	5	3	0	2	23.5083	0	2.45469	2	276.321	1.62182	273.308	-2	-3.01276
O95445	APOM	Apolipoprotein M	21.2	6.01	0	0	0	1.50377	0.765052	1.78114	1.10505	4	0	2	2	0	1.13441	1.4431	-2	-0.643444	-2	-1.04126	-0.239522	-0.397819
Q9ULK2	ATXN7L1	Ataxin-7-like protein 1	91.5	9.79	0	0	0	1.06956	1.91916	8.12852	4.89016	4	0	2	2	0	1.49436	6.50934	-2	-1.11656	-2	-21.1857	-1.25317	-20.0692
Q93088	BHMT	Betaine--homocysteine S-methyltransferase 1	45	7.03	0	0	0	2.21681	4.99244	19.1058	15.1404	4	0	2	2	0	3.60462	17.1231	-2	-6.49665	-2	-146.6	-1.30439	-140.103
P07358	C8B	Complement component C8 beta chain	67	8.13	0	0	0	0.790731	0.765052	0.89057	1.08328	4	0	2	2	0	0.777891	0.986925	-2	-0.302558	-2	-0.48701	-0.23689	-0.184453
P02748	C9	Complement component C9	63.1	5.59	0	0	0	1.89914	1.14104	0.89057	1.84901	4	0	2	2	0	1.52009	1.36979	-2	-1.15534	-2	-0.938162	0.104018	0.217174
P08571	CD14	Monocyte differentiation antigen CD14	40.1	6.23	0	0	0	0.395366	0.769407	1.35798	1.10505	4	0	2	2	0	0.582386	1.23152	-2	-0.169587	-2	-0.758316	-0.715727	-0.588729
Q00532	CDKL1	Cyclin-dependent kinase-like 1	41.8	8.85	0	0	0	0.395366	0.760696	2.67171	0.382865	4	0	2	2	0	0.578031	1.52729	-2	-0.16706	-2	-1.1663	-0.90177	-0.999244
P36222	CHI3L1	Chitinase-3-like protein 1	42.6	8.46	0	0	0	0.790731	1.5301	0.423158	0.361093	4	0	2	2	0	1.16042	0.392126	-2	-0.673284	-2	-0.0768813	0.98972	0.596403
P22792	CPN2	Carboxypeptidase N subunit 2	60.5	5.99	0	0	0	7.00694	3.06021	4.83175	2.23187	4	0	2	2	0	5.03358	3.53181	-2	-12.6684	-2	-6.23686	0.350658	6.43158
P23142	FBLN1	Fibulin-1	77.2	5.22	0	0	0	0.713039	0.380348	0.423158	0.382865	4	0	2	2	0	0.546693	0.403012	-2	-0.149437	-2	-0.0812092	0.302581	0.0682276
P35858	IGFALS	Insulin-like growth factor-binding protein complex acid labile subunit	66	6.79	0	0	0	0.356519	1.5301	2.2043	0.76573	4	0	2	2	0	0.943311	1.48501	-2	-0.444918	-2	-1.10263	-0.446153	-0.657715
A0A0C4DH38	IGHV5-51	Immunoglobulin heavy variable 5-51	12.7	8.27	0	0	0	2.85215	2.28209	2.53895	1.08328	4	0	2	2	0	2.56712	1.81112	-2	-3.29506	-2	-1.64007	0.345347	1.65499
P01721	IGLV6-57	Immunoglobulin lambda variable 6-57	12.6	4.78	0	0	0	0.713039	0.380348	0.846317	0.722186	4	0	2	2	0	0.546693	0.784252	-2	-0.149437	-2	-0.307525	-0.356977	-0.158089
P02750	LRG1	Leucine-rich alpha-2-glycoprotein	38.2	6.95	0	0	0	1.14725	1.1454	3.09487	2.9976	4	0	2	2	0	1.14633	3.04624	-2	-0.657031	-2	-4.63978	-0.906325	-3.98275
Q96PD5	PGLYRP2	N-acetylmuramoyl-L-alanine amidase	62.2	7.55	0	0	0	0.395366	0.760696	3.94119	0.722186	4	0	2	2	0	0.578031	2.33169	-2	-0.16706	-2	-2.71838	-1.20538	-2.55132
P00747	PLG	Plasminogen	90.5	7.24	0	0	0	1.06956	0.384704	1.73689	1.48792	4	0	2	2	0	0.727131	1.6124	-2	-0.26436	-2	-1.29992	-0.756793	-1.03556
P36955	SERPINF1	Pigment epithelium-derived factor	46.3	6.38	0	0	0	3.4029	2.30387	5.38767	5.5688	4	0	2	2	0	2.85339	5.47824	-2	-4.0709	-2	-15.0055	-0.630094	-10.9346
P08697	SERPINF2	Alpha-2-antiplasmin	54.5	6.29	0	0	0	2.65102	1.52575	6.10123	2.9976	4	0	2	2	0	2.08838	4.54942	-2	-2.18067	-2	-10.3486	-0.741521	-8.16793
P10451	SPP1	teopontin	35.4	4.58	0	0	0	0.790731	1.53881	5.00877	6.42162	4	0	2	2	0	1.16477	5.71519	-2	-0.678348	-2	-16.3317	-1.3228	-15.6534
A0A494C1T9	FAM83H	Protein FAM83H	149	6.71	2.59373	2.2219	0.751366	0	0	0	0	3	3	0	0	1.85566	0	0	2	1.72175	2	1.72175	0	0
P01824	IGHV4-39	Immunoglobulin heavy variable 4-39	13.9	9.26	3.48305	2.94862	3.15443	0	0	0	0	3	3	0	0	3.19537	0	0	2	5.10518	2	5.10518	0	0
A0A0A0MRZ8	IGKV3D-11	Immunoglobulin kappa variable 3D-11	12.6	5.29	0.889319	2.94862	3.15443	0	0	0	0	3	3	0	0	2.33079	0	0	2	2.71629	2	2.71629	0	0
Q8WY54	PPM1E	Protein phphatase 1E	83.9	5.01	0.852204	0.74759	0.825847	0	0	0	0	3	3	0	0	0.808547	0	0	2	0.326874	2	0.326874	0	0
O14791	APOL1	Apolipoprotein L1	43.9	5.81	0	0	0	1.50377	2.2908	0	0	2	0	2	0	0	1.89728	0	-2	-1.79984	0	0	2	1.79984
A0A0J9YWD6	DEAF1	Deformed epidermal autoregulatory factor 1 homolog (Fragment)	17.7	7.11	0	0	0	0.395366	1.15411	0	0	2	0	2	0	0	0.774738	0	-2	-0.30011	0	0	2	0.30011
E7ETE2	HARS1	Histidine--tRNA ligase, cytoplasmic	57.8	5.88	0	0	0	0.356519	0.384704	0	0	2	0	2	0	0	0.370611	0	-2	-0.0686764	0	0	2	0.0686764
Q9UGL1	KDM5B	Lysine-specific demethylase 5B	175.5	6.7	0	0	0	0.395366	0.384704	0	0	2	0	2	0	0	0.390035	0	-2	-0.0760635	0	0	2	0.0760635
Q8NG48	LINS1	Protein Lines homolog 1	85.8	6.52	0	0	0	0.356519	0.384704	0	0	2	0	2	0	0	0.370611	0	-2	-0.0686764	0	0	2	0.0686764
Q9Y2U5	MAP3K2	Mitogen-activated protein kinase kinase kinase 2	69.7	8	0	0	0	0.713039	0.384704	0	0	2	0	2	0	0	0.548871	0	-2	-0.15063	0	0	2	0.15063
P35580	MYH10	Myin-10	228.9	5.54	0	0	0	1.1084	0.765052	0	0	2	0	2	0	0	0.936728	0	-2	-0.43873	0	0	2	0.43873
Q5VT52	RPRD2	Regulation of nuclear pre-mRNA domain-containing protein 2	155.9	7.42	0	0	0	0.395366	0.380348	0	0	2	0	2	0	0	0.387857	0	-2	-0.0752164	0	0	2	0.0752164
P62736	ACTA2	Actin, aortic smooth muscle	42	5.39	0	0	0	0	0	1.35798	1.10505	2	0	0	2	0	0	1.23152	0	0	-2	-0.758316	-2	-0.758316
A0A5F9ZHS1	ANK2	Ankyrin-2	436.8	5.16	0	0	0	0	0	0.467412	0.76573	2	0	0	2	0	0	0.616571	0	0	-2	-0.19008	-2	-0.19008
P07360	C8G	Complement component C8 gamma chain	22.3	8.31	0	0	0	0	0	0.467412	0.382865	2	0	0	2	0	0	0.425138	0	0	-2	-0.0903713	-2	-0.0903713
O94985	CLSTN1	Calsyntenin-1	109.7	4.91	0	0	0	0	0	0.423158	0.361093	2	0	0	2	0	0	0.392126	0	0	-2	-0.0768813	-2	-0.0768813
P04406	GAPDH	Glyceraldehyde-3-phphate dehydrogenase	36	8.46	0	0	0	0	0	3.65079	1.12682	2	0	0	2	0	0	2.3888	0	0	-2	-2.85319	-2	-2.85319
Q96D09	GPRASP2	G-protein coupled receptor-associated sorting protein 2	93.7	5.01	0	0	0	0	0	0.423158	0.382865	2	0	0	2	0	0	0.403012	0	0	-2	-0.0812092	-2	-0.0812092
U3KQK0	H2BC15	Histone H2B	18.8	10.54	0	0	0	0	0	3.05062	1.10505	2	0	0	2	0	0	2.07783	0	0	-2	-2.1587	-2	-2.1587
P42695	NCAPD3	Condensin-2 complex subunit D3	168.8	7.5	0	0	0	0	0	0.423158	0.361093	2	0	0	2	0	0	0.392126	0	0	-2	-0.0768813	-2	-0.0768813
Q86XR2	NIBAN3	Protein Niban 3	77.4	8.63	0	0	0	0	0	0.423158	0.382865	2	0	0	2	0	0	0.403012	0	0	-2	-0.0812092	-2	-0.0812092
P32119	PRDX2	Peroxiredoxin-2	21.9	5.97	0	0	0	0	0	1.31373	0.361093	2	0	0	2	0	0	0.837411	0	0	-2	-0.350628	-2	-0.350628
P29622	SERPINA4	Kallistatin	48.5	7.75	0	0	0	0	0	0.467412	1.12682	2	0	0	2	0	0	0.797117	0	0	-2	-0.317698	-2	-0.317698
P05543	SERPINA7	Thyroxine-binding globulin	46.3	6.3	0	0	0	0	0	0.846317	0.382865	2	0	0	2	0	0	0.614591	0	0	-2	-0.188861	-2	-0.188861
Q14515	SPARCL1	SPARC-like protein 1	75.2	4.81	0	0	0	0	0	0.423158	0.722186	2	0	0	2	0	0	0.572672	0	0	-2	-0.163977	-2	-0.163977
Q9UGK3	STAP2	Signal-transducing adaptor protein 2	44.9	8.16	0	0	0	0	0	0.423158	0.361093	2	0	0	2	0	0	0.392126	0	0	-2	-0.0768813	-2	-0.0768813
P24821	TNC	Tenascin	240.7	4.89	0	0	0	0	0	1.31373	0.743958	2	0	0	2	0	0	1.02884	0	0	-2	-0.529259	-2	-0.529259
Q92752	TNR	Tenascin-R	149.5	4.82	0	0	0	0	0	0.423158	1.10505	2	0	0	2	0	0	0.764105	0	0	-2	-0.291928	-2	-0.291928
Q96AY4	TTC28	Tetratricopeptide repeat protein 28	270.7	6.89	0	0	0	0	0	0.423158	0.361093	2	0	0	2	0	0	0.392126	0	0	-2	-0.0768813	-2	-0.0768813
P13611	VCAN	Versican core protein	372.6	4.51	0	0	0	0	0	0.846317	0.76573	2	0	0	2	0	0	0.806023	0	0	-2	-0.324837	-2	-0.324837
Q8N720	ZNF655	Zinc finger protein 655	57.4	7.14	0	0	0	0	0	0.423158	0.361093	2	0	0	2	0	0	0.392126	0	0	-2	-0.0768813	-2	-0.0768813
