# Supplementary material for: Proteomic Analysis on Sequential Samples of Cystic Fluid Obtained from Human Brain Tumors
Source: Cancers (Basel). 2023 Aug 11;15(16):4070. doi: 10.3390/cancers15164070 (PMC10452907; doi:10.3390/cancers15164070)
Supplement: Supplementary file 1 [file cancers-15-04070-s001.zip › Table S3_190423.xlsx]

## Sheet: Sheet1
Accession	Gene Name	Description	MW [kDa]	calc. pI	F	F SM	F CS	F CG	MEAN SM	MEAN CS	MEAN CG	Dave SMvsCS	DCI SMvsCS	Dave SMvsCG	DCI SMvsCG	Dave CSvsCG	DCI CSvsCG	TUMOR OVER-EXPRESSION
P02768	ALB	Albumin	69.3	6.28	7	3	2	2	492.704	505.354	797.474	-0.0253484	-6312.52	-0.472445	-196603	-0.448439	-190291	CG
Q9ULK2	ATXN7L1	Ataxin-7-like protein 1	91.5	9.79	4	0	2	2	0	1.49436	6.50934	-2	-1.11656	-2	-21.1857	-1.25317	-20.0692	CG
P25311	AZGP1	Zinc-alpha-2-glycoprotein	34.2	6.05	7	3	2	2	4.26161	4.22558	9.38005	0.00849158	0.152917	-0.750413	-34.912	-0.757697	-35.0649	CG
Q93088	BHMT	Betaine--homocysteine S-methyltransferase 1	45	7.03	4	0	2	2	0	3.60462	17.1231	-2	-6.49665	-2	-146.6	-1.30439	-140.103	CG
P00450	CP	Ceruloplasmin	122.1	5.72	7	3	2	2	16.6991	16.7013	27.0227	-0.000129481	-0.0361117	-0.472241	-225.684	-0.472119	-225.648	CG
P02750	LRG1	Leucine-rich alpha-2-glycoprotein	38.2	6.95	4	0	2	2	0	1.14633	3.04624	-2	-0.657031	-2	-4.63978	-0.906325	-3.98275	CG
P01008	SERPINC1	Antithrombin-III	52.6	6.71	7	3	2	2	9.98479	10.6577	20.1563	-0.0651938	-6.94495	-0.674927	-153.291	-0.616515	-146.346	CG
P36955	SERPINF1	Pigment epithelium-derived factor	46.3	6.38	4	0	2	2	0	2.85339	5.47824	-2	-4.0709	-2	-15.0055	-0.630094	-10.9346	CG
P08697	SERPINF2	Alpha-2-antiplasmin	54.5	6.29	4	0	2	2	0	2.08838	4.54942	-2	-2.18067	-2	-10.3486	-0.741521	-8.16793	CG
P10451	SPP1	osteopontin	35.4	4.58	4	0	2	2	0	1.16477	5.71519	-2	-0.678348	-2	-16.3317	-1.3228	-15.6534	CG
P04217	A1BG	Alpha-1B-glycoprotein	54.2	5.86	7	3	2	2	4.90202	19.363	11.9447	-1.19192	-175.447	-0.836088	-59.3227	0.473896	116.124	CS
P04114	APOB	Apolipoprotein B-100	515.3	7.05	7	3	2	2	23.223	49.5885	32.4665	-0.724214	-959.858	-0.331966	-257.382	0.417331	702.476	CS
P10909	CLU	Clusterin	52.5	6.27	7	3	2	2	4.70063	8.63356	5.33565	-0.589901	-26.2212	-0.126544	-3.18659	0.472169	23.0346	CS
P02675	FGB	Fibrinogen beta chain	55.9	8.27	7	3	2	2	15.1621	26.6914	17.73	-0.550933	-241.27	-0.156139	-42.2313	0.403471	199.038	CS
P06396	GSN	Gelsolin	85.6	6.28	7	3	2	2	4.30218	7.41111	4.32695	-0.530837	-18.2079	-0.00574127	-0.106876	0.525496	18.101	CS
A0A0A0MS08	IGHG1	Immunoglobulin heavy constant gamma 1 (Fragment)	43.9	6.96	7	3	2	2	92.95	141.756	49.9827	-0.415891	-5727.54	0.601224	3070.72	0.957275	8798.26	CS
A0A286YFJ8	IGHG4	Immunoglobulin heavy constant gamma 4 (Fragment)	43.8	6.24	7	3	2	2	35.1819	94.5842	42.4963	-0.915528	-3854.2	-0.188325	-284.084	0.75996	3570.12	CS
P01871	IGHM	Immunoglobulin heavy constant mu	49.4	6.77	7	3	2	2	5.05103	9.72568	3.51563	-0.632706	-34.538	0.35846	6.57663	0.937982	41.1146	CS
P0DOY2	IGLC2	Immunoglobulin lambda constant 2	11.3	7.24	7	3	2	2	12.8536	44.6635	14.883	-1.1061	-914.808	-0.146335	-28.1443	1.00025	886.664	CS
A0A0B4J231	IGLL5	Immunoglobulin lambda-like polypeptide 5	23.1	8.84	7	3	2	2	10.1578	31.3929	8.54992	-1.02213	-441.166	0.171899	15.0403	1.14378	456.207	CS
A0A140TA32	C4A	C4a anaphylatoxin	187.6	7.12	7	3	2	2	6.5412	45.9711	31.7884	-1.50174	-1035.28	-1.31737	-483.857	0.364783	551.418	CS/CG
P0C0L5	C4B	Complement C4-B	192.6	7.27	7	3	2	2	6.5412	49.0244	34.4966	-1.52912	-1180.3	-1.36242	-573.614	0.347883	606.687	CS/CG
P22792	CPN2	Carboxypeptidase N subunit 2	60.5	5.99	4	0	2	2	0	5.03358	3.53181	-2	-12.6684	-2	-6.23686	0.350658	6.43158	CS/CG
P04196	HRG	Histidine-rich glycoprotein	59.5	7.5	7	3	2	2	1.68549	3.76633	2.99251	-0.763355	-5.67219	-0.558792	-3.05711	0.228981	2.61508	CS/CG
P01619	IGKV3-20	Immunoglobulin kappa variable 3-20	12.5	4.96	7	3	2	2	5.78047	9.75073	11.1445	-0.511263	-30.8315	-0.633861	-45.3931	-0.133406	-14.5617	CS/CG
P02787	TF	Serotransferrin	77	7.12	7	3	2	2	58.0243	143.795	142.856	-0.849973	-8655.05	-0.844598	-8520.47	0.00655126	134.577	CS/CG
P01023	A2M	Alpha-2-macroglobulin	163.2	6.46	7	3	2	2	166.394	39.6793	33.6928	1.2298	13056.3	1.32644	13275.9	0.163182	219.621	SM
C9JV77	AHSG	Alpha-2-HS-glycoprotein	39.4	5.72	7	3	2	2	8.49739	2.95808	5.01047	0.967103	31.7277	0.516281	23.5505	-0.515122	-8.17729	SM
P02649	APOE	Apolipoprotein E	36.1	5.73	7	3	2	2	12.6527	5.72527	3.5579	0.753883	63.6557	1.12208	73.7157	0.466946	10.06	SM
P08603	CFH	Complement factor H	139	6.61	7	3	2	2	3.62015	1.71147	1.92034	0.715987	5.08818	0.613597	4.70889	-0.115023	-0.379286	SM
C9JC84	FGG	Fibrinogen gamma chain	52.3	5.63	7	3	2	2	21.5927	9.90399	8.72136	0.742218	184.078	0.8492	195.092	0.126992	11.0135	SM
P02042	HBD	Hemoglobin subunit delta	16	8.05	5	3	0	2	24.9757	0	6.32957	2	311.894	1.19125	291.862	-2	-20.0317	SM
P69891	HBG1	Hemoglobin subunit gamma-1	16.1	7.2	5	3	0	2	4.98747	0	2.69836	2	12.4374	0.59567	8.79687	-2	-3.64058	SM
P02790	HPX	Hemopexin	51.6	7.02	7	3	2	2	11.8401	5.37812	7.28858	0.750598	55.6319	0.475884	43.5323	-0.301651	-12.0996	SM
A0A286YES1	IGHG3	Immunoglobulin heavy constant gamma 3 (Fragment)	49.1	6.87	7	3	2	2	59.9577	15.7472	17.4486	1.16797	1673.48	1.09834	1645.24	-0.10251	-28.2406	SM
P01824	IGHV4-39	Immunoglobulin heavy variable 4-39	13.9	9.26	3	3	0	0	3.19537	0	0	2	5.10518	2	5.10518	0	0	SM (EXCLUSIVE)
A0A087WW87	IGKV2-40	Immunoglobulin kappa variable 2-40	13.3	4.61	7	3	2	2	3.47065	0.927041	1.53747	1.15679	5.59299	0.772017	4.84079	-0.495375	-0.752205	SM
P35527	KRT9	Keratin, type I cytkeletal 9	62	5.24	5	3	0	2	23.5083	0	2.45469	2	276.321	1.62182	273.308	-2	-3.01276	SM
P02763	ORM1	Alpha-1-acid glycoprotein 1	23.5	5.02	7	3	2	2	21.0237	4.42736	10.1599	1.30418	211.196	0.69676	169.385	-0.785967	-41.8113	SM
P19652	ORM2	Alpha-1-acid glycoprotein 2	23.6	5.11	7	3	2	2	16.4052	4.00532	5.8611	1.21505	126.544	0.947091	117.389	-0.376182	-9.15497	SM
P06727	APOA4	Apolipoprotein A-IV	45.3	5.38	7	3	2	2	13.3945	6.82872	14.52	0.64933	66.3904	-0.0806423	-15.7095	-0.72054	-82.0999	SM/CG
P01042	KNG1	Kininogen-1	71.9	6.81	7	3	2	2	3.25014	1.3581	3.34724	0.821154	4.35947	-0.0294387	-0.320333	-0.845483	-4.6798	SM/CG
P02766	TTR	Transthyretin	15.9	5.76	7	3	2	2	11.1637	0.753137	8.54815	1.7472	62.0304	0.265377	25.7785	-1.67611	-36.2519	SM/CG
V9GYM3	APOA2	Apolipoprotein A-II	14.9	8.27	7	3	2	2	8.89311	7.21435	2.8232	0.208446	13.5203	1.03615	35.5585	0.874943	22.0382	SM/CS
K7ER74	APOC4-APOC2	Apolipoprotein C-II	20	6.64	7	3	2	2	3.96208	5.69713	2.40952	-0.359253	-8.37961	0.487339	4.94617	0.811091	13.3258	SM/CS
P01024	C3	Complement C3	187	6.4	7	3	2	2	78.3208	109.424	50.0993	-0.331339	-2919.77	0.439517	1812.1	0.743777	4731.87	SM/CS
P02671	FGA	Fibrinogen alpha chain	94.9	6.01	7	3	2	2	12.2468	10.6082	6.95576	0.143385	18.7243	0.551073	50.8002	0.415904	32.0759	SM/CS
A0A286YEY1	IGHA1	Immunoglobulin heavy constant alpha 1 (Fragment)	42.8	5.64	7	3	2	2	7.29782	7.44337	3.5374	-0.0197472	-1.07278	0.694111	20.3725	0.71142	21.4453	SM/CS
P01834	IGKC	Immunoglobulin kappa constant	11.8	6.52	7	3	2	2	86.6222	124.997	31.5672	-0.362678	-4060.43	0.931639	3253.46	1.1935	7313.88	SM/CS
P41222	PTGDS	Prostaglandin-H2 D-isomerase	21	7.8	7	3	2	2	4.59736	3.23281	0.425138	0.348538	5.34235	1.66141	10.4775	1.53511	5.13515	SM/CS
A0A286YEY4	IGHG2	Immunoglobulin heavy constant gamma 2 (Fragment)	43.8	6.52	7	3	2	2	55.9157	33.4288	40.6241	0.503375	1004.54	0.316794	738.123	-0.194329	-266.416
A0A4W8ZXM2	IGHV3-72	Immunoglobulin heavy variable 3-72	11.2	7.97	7	3	2	2	5.93649	3.98567	3.30009	0.393226	9.67819	0.570861	12.1757	0.188197	2.49748
A0A2Q2TTZ9	IGKV1D-33	Immunoglobulin kappa variable 1-33	11.8	5.34	7	3	2	2	3.23585	5.62482	4.20975	-0.53923	-10.584	-0.261604	-3.62563	0.287776	6.95833
