# Supplementary material for: Proteomic Analysis on Sequential Samples of Cystic Fluid Obtained from Human Brain Tumors
Source: Cancers (Basel). 2023 Aug 11;15(16):4070. doi: 10.3390/cancers15164070 (PMC10452907; doi:10.3390/cancers15164070)
Supplement: Supplementary file 1 [file cancers-15-04070-s001.zip › Table S4_190423.xlsx]

## Sheet: Sheet2
Tumor/s	Path id	Path name	P value	FDR	Protein/s identified
SM a.s.	R-HSA-9617324	Negative regulation of NMDA receptor-mediated neuronal transmission	0.00360964	0.0180482	PPM1E	REACTOME pathways linked to the proteins found in tumoral cystic fluid from one or more tumors but not all, a.s. protein identified in all samples from the indicated tumor. Pathways were considered as significantly enriched in nominal protein set enrichment analysis when P-values and false discovery rates (FDR) were both < 0.05.
SM	R-HSA-6805567	Keratinization	9.06e-06	0.00343331	LCE2B;LCE1A;ST14;KRT16;KRT2;KRT1;KRTAP19-4;KRT10;LCE1F;KRT73;KRT6B	SM: secretory meningioma
SM/CS	R-HSA-2173782	Binding and Uptake of Ligands by Scavenger Receptors	0.00329798	0.0494697	HP	CS: cystic schwannoma
SM/CG	R-HSA-446652	Interleukin-1 family signaling	0.00211001	0.0232101	BDP1	CG: cystic high grade glioma
SM/CG	R-HSA-429958	mRNA decay by 3' to 5' exoribonuclease	0.00944689	0.0254133	NT5C3B	a.s. protein identified in all samples from the indicated tumor.
SM/CG	R-HSA-76046	RNA Polymerase III Transcription Initiation	0.0141424	0.0254133	BDP1
SM/CG	R-HSA-429914	Deadenylation-dependent mRNA decay	0.0254133	0.0254133	NT5C3B
SM/CG	R-HSA-1227986	Signaling by ERBB2	0.0265731	0.0265731	BDP1
CS	R-HSA-983170	Antigen Presentation: Folding, assembly and peptide loading of class I MHC	1.22e-08	4.77e-06	SEC23A;HLA-C
CS	R-HSA-1236974	ER-Phagosome pathway	9.2e-07	0.000239	HLA-C;PSMA7
CS	R-HSA-877300	Interferon gamma signalling	2.5e-05	0.00284125	HLA-C;NCAM1
CS	R-HSA-983169	Class I MHC mediated antigen processing & presentation	0.00047	0.0403829	SEC23A;HLA-C;UBE2G1;RBBP6;ASB4;PSMA7;LRRC41;TRAIP
CS/CG	R-HSA-8957275	Post-translational protein phosphorylation	0.000179	0.0240351	VCAN;TNC;SPP1;SPARCL1
CS/CG	R-HSA-8949275	RUNX3 Regulates Immune Response and Cell Migration	0.000316	0.0240351	SPP1
CS/CG	R-HSA-381426	Regulation of Insulin-like Growth Factor (IGF) transport and uptake by Insulin-like Growth Factor Binding Proteins (IGFBPs)	0.000319	0.0240351	VCAN;TNC;SPP1;SPARCL1
CS/CG	R-HSA-2299718	Condensation of Prophase Chromosomes	0.000394	0.0240351	H2BC15;NCAPD3
CG a.s.	R-HSA-3000178	ECM proteoglycans	0.000335	0.0235939	VCAN;TNC;TNR
CG a.s.	R-HSA-9645723	Diseases of programmed cell death	0.000626	0.0235939	PRDX2;H2BC15
CG a.s.	R-HSA-157118	Signaling by NOTCH	0.000937	0.0235939	ACTA2;H2BC15
CG a.s.	R-HSA-1474244	Extracellular matrix organization	0.0180881	0.0361761	VCAN;TNC;TNR
CG a.s.	R-HSA-977606	Regulation of Complement cascade	0.0235482	0.0369992	CPB2;C8G
